# Supplementary material for: PREX2 contributes to radiation resistance by inhibiting radiotherapy-induced tumor immunogenicity via cGAS/STING/IFNs pathway in colorectal cancer
Source: BMC Med. 2024 Apr 12;22:154. doi: 10.1186/s12916-024-03375-2 (PMC11015576; doi:10.1186/s12916-024-03375-2)
Supplement: Supplementary file 1 — Additional file 1: Table S1. Sequences of the shRNAs and primers used in the study. [file 12916_2024_3375_MOESM1_ESM.xlsx]

## Sheet: Sheet1
Additional file 1:Table1. Sequences of the shRNAs and primers used in the study
Primer name	5'to3'
H-PREX2-F	AAGACCGAGCGGGACTATGT
H-PREX2-R	TGTTGAGCATTAGGTTCGGGG
H-GAPDH-F	AACGGGAAGCTTGTCATCAA
H-GAPDH-R	TGGACTCCACGACGTACTCA
H-STAT1-F	CAGCTTGACTCAAAATTCCTGGA
H-STAT1-R	TGAAGATTACGCTTGCTTTTCCT
H-STAT2-F	CTGCTAGGCCGATTAACTACCC
H-STAT2-R	TCTGATGCAGGCTTTTTGCTG
H-IRF7-F	CCCACGCTATACCATCTACCT
H-IRF7-R	GATGTCGTCATAGAGGCTGTTG
H-IRF9-F	GCCCTACAAGGTGTATCAGTTG
H-IRF9-R	TGCTGTCGCTTTGATGGTACT
H-B2M-F	GAGGCTATCCAGCGTACTCCA
H-B2M-R	CGGCAGGCATACTCATCTTTT
H-IFIH1-F	TCGAATGGGTATTCCACAGACG
H-IFIH1-R	GTGGCGACTGTCCTCTGAA
H-IFITM1- F	CCAAGGTCCACCGTGATTAAC
H-IFITM1- R	ACCAGTTCAAGAAGAGGGTGTT
H-PSMB9-F	GGTTCTGATTCCCGAGTGTCT
H-PSMB9-R	CAGCCAAAACAAGTGGAGGTT
short hairpin RNA
shPREX2	CCGGGCTAATGTGTGGAGTCTTACTCTCGAGAGTAAGACTCCACACATTAGCTTTTTTGAATTC
