# Supplementary material for: PREX2 contributes to radiation resistance by inhibiting radiotherapy-induced tumor immunogenicity via cGAS/STING/IFNs pathway in colorectal cancer
Source: BMC Med. 2024 Apr 12;22:154. doi: 10.1186/s12916-024-03375-2 (PMC11015576; doi:10.1186/s12916-024-03375-2)
Supplement: Supplementary file 2 — Additional file 2: Table S2. List of antibodies used in this study. [file 12916_2024_3375_MOESM2_ESM.xlsx]

## Sheet: Sheet1
Additional file 2:Table2. List of antibodies used in this study.
Antibodies used for Western blotting (WB)
Primary antibodies	Supplier	Catalogue No.	Host species	Species activity	Application	Dilution
anti-PREX2	abcam	ab169027	Mouse	Hu,Mo	WB	1:1000
anti-STING	Cell Signaling Technology	13647	Rabbit	Hu, Mo	WB	1:1000
anti-p-STING (Ser366)	Cell Signaling Technology	50907	Rabbit	Hu	WB	1:1000
anti-IRF3	Cell Signaling Technology	11904	Rabbit	Hu, Mo	WB	1:1000
anti-p-IRF3 (Ser396)	Cell Signaling Technology	29047	Rabbit	Hu, Mo	WB	1:1000
anti-P-TBK1(Ser172)	Cell Signaling Technology	5483	Rabbit	Hu, Mo	WB	1:1000
anti-TBK1	Cell Signaling Technology	3504	Rabbit	Hu, Mo	WB	1:1000
anti-cGAS	Cell Signaling Technology	79978	Rabbit	Hu	WB	1:1000
anti-P-STAT1 (Tyr701)	Cell Signaling Technology	9167	Rabbit	Hu	WB	1:1000
anti-STAT1	Proteintech	10144-2-AP	Rabbit	Hu, Mo	WB	1:1000
anti-P-DNA-PKcs(Ser2056)	Cell Signaling Technology	68716	Rabbit	Hu	WB	1:1000
anti-DNA-PKcs	Proteintech	19983-1-AP	Rabbit	Hu	WB	1:1000
anti-RAD51	Proteintech	14961-1-AP	Rabbit	Hu, Mo	WB	1:1000
anti-GAPDH	Affbiotech	AF7021	Rabbit	Hu, Mo	WB	1:10000
anti-P-ATM(Ser1981)	Cell Signaling Technology	5883	Rabbit	Hu	WB	1:1000
anti-ATM	Proteintech	27156-1-AP	Rabbit	Hu, Mo	WB	1:1000
anti-P-ATR(Ser428)	Cell Signaling Technology	2853	Rabbit	Hu, Mo	WB	1:1000
anti-ATR	Proteintech	19787-1-AP	Rabbit	Hu, Mo	WB	1:1000
anti-P-Chk1(Ser345)	Cell Signaling Technology	2348T	Rabbit	Hu, Mo	WB	1:1000
anti-P-Chk1(Ser317)	Cell Signaling Technology	12302T	Rabbit	Hu, Mo	WB	1:1000
anti-Chk1	Proteintech	25887-1-AP	Rabbit	Hu, Mo	WB	1:1000
Secondary antibodies
anti-rabbit	Cell Signaling Technology	7074	Goat	rabbit	WB	1:10000
anti-mouse	Cell Signaling Technology	7076	Horse	mouse	WB	1:10000
Antibodies used for immunofluorescence (IF) and immunohistochemical (IHC) staining
anti-dsDNA	Abcam	ab27156	Mouse	Hu	IF	1:200
anti-Calreticulin	abcam	ab22683	Mouse	Hu	IF,FC	1:200
anti-γH2AX	abcam	ab81299	Rabbit	Hu, Mo	IF,IHC	1:250 for IF，1:400 for IHC
anti-PREX2	Affinity	DF14258	Rabbit	Hu, Mo	IHC	1:200
anti-HMGB1	abcam	ab79823	Rabbit	Hu, Mo	IHC	1:500
anti-cleaved caspase-3	Cell Signaling Technology	9664	Rabbit	Hu, Mo	IHC	1:500
anti-CD8	Abcam	ab4055	Rabbit	Hu	IHC	1:800
anti-CD3	Abcam	ab11089	Rabbit	Hu	IHC	1:100
Secondary antibodies
Alexa Fluor 488	abbkine	A23210	Goat	Mouse	IF	1:500
Alexa Fluor 594	abbkine	A23310	Goat	Mouse	IF	1:500
Alexa Fluor 594	abbkine	A23420	Goat	Rabbit	IF	1:500
Antibodies used for flow cytometric analysis
BV510-anti-mouse CD45R	biolegend	103248	Rabbit	Human, Mouse	FC	1:200
FITC-anti-mouse CD4	biolegend	100405	Rabbit	Mouse	FC	1:200
PE-anti-mouse CD8A	biolegend	162303	Rabbit	Mouse	FC	1:200
