# Supplementary material for: PREX2 contributes to radiation resistance by inhibiting radiotherapy-induced tumor immunogenicity via cGAS/STING/IFNs pathway in colorectal cancer
Source: BMC Med. 2024 Apr 12;22:154. doi: 10.1186/s12916-024-03375-2 (PMC11015576; doi:10.1186/s12916-024-03375-2)
Supplement: Supplementary file 4 — Additional file 4: Table S3. List of genes differently expressed in radioresistance cell line IR-SW480 compared with SW480 (|logFC|>1, adj. P.Val<0.05). [file 12916_2024_3375_MOESM4_ESM.xlsx]

## Sheet: Sheet1
Additional file 4:Table3. List of genes differently expressed in radioresistence cell line IR-SW480 compared with SW480 （|logFC|>1,adj.P.Val<0.05))
gene_	logFC	AveExpr	t	P.Value	adj.P.Val	change
SELENON	-11.255	2.81376	841.036	9.72599e-08	0.00115438	down
H2AC19	-8.34589	2.08647	623.65	2.02057e-07	0.00115438	down
GATD3A	-7.47849	1.86962	558.833	2.64242e-07	0.00115438	down
UGT1A3	-5.374	1.3435	401.574	5.92784e-07	0.00115438	down
ZNF678	-5.30986	2.91243	396.781	6.10445e-07	0.00115438	down
CBSL	-5.1811	1.29528	387.16	6.48203e-07	0.00115438	down
ARHGAP19-SLIT1	-4.46009	1.11502	333.282	9.35033e-07	0.00115438	down
H3C14	-4.20945	1.05236	314.553	1.07706e-06	0.00115438	down
CNN3	-4.16993	2.04248	311.599	1.10219e-06	0.00115438	down
TMEM256-PLSCR3	-4.05832	1.01458	303.259	1.17778e-06	0.00115438	down
TFPI2	-3.80735	0.951839	284.506	1.37672e-06	0.00115438	down
ABCC12	-3.58496	0.896241	267.888	1.59497e-06	0.00115438	down
KRT16	-3.58496	0.896241	267.888	1.59497e-06	0.00115438	down
KRT32	-3.58496	0.896241	267.888	1.59497e-06	0.00115438	down
C1orf115	-3.45943	0.864858	258.507	1.7402e-06	0.00115438	down
FAT4	-3.32193	0.830482	248.232	1.92161e-06	0.00115438	down
SPIB	-3.32193	0.830482	248.232	1.92161e-06	0.00115438	down
TMPRSS5	-3.22239	2.39056	240.794	2.06999e-06	0.00115438	down
ARHGDIB	-3.16993	0.792481	236.874	2.15476e-06	0.00115438	down
SOAT2	-3.16993	0.792481	236.874	2.15476e-06	0.00115438	down
ADGRL2	-3	0.75	224.176	2.46547e-06	0.00115438	down
FCRL6	3	2.25	-224.176	2.46547e-06	0.00115438	Up
HAAO	-3	0.75	224.176	2.46547e-06	0.00115438	down
MPDZ	-3	0.75	224.176	2.46547e-06	0.00115438	down
MT3	-3	0.75	224.176	2.46547e-06	0.00115438	down
RTL8C	-3	0.75	224.176	2.46547e-06	0.00115438	down
TRIM6-TRIM34	-2.86394	0.715985	214.009	2.76175e-06	0.00115438	down
ABCC11	-2.80735	0.701839	209.781	2.89983e-06	0.00115438	down
ACTL8	-2.80735	0.701839	209.781	2.89983e-06	0.00115438	down
AURKC	-2.80735	0.701839	209.781	2.89983e-06	0.00115438	down
BASP1	-2.80735	0.701839	209.781	2.89983e-06	0.00115438	down
CREG2	-2.80735	0.701839	209.781	2.89983e-06	0.00115438	down
GRHL2	-2.80735	0.701839	209.781	2.89983e-06	0.00115438	down
KIAA2012	-2.80735	0.701839	209.781	2.89983e-06	0.00115438	down
KLK5	-2.80735	0.701839	209.781	2.89983e-06	0.00115438	down
NDNF	2.80735	2.10552	-209.781	2.89983e-06	0.00115438	Up
PID1	-2.80735	0.701839	209.781	2.89983e-06	0.00115438	down
CORT	-2.58496	0.646241	193.162	3.54817e-06	0.00115438	down
DMRTC1	-2.58496	0.646241	193.162	3.54817e-06	0.00115438	down
KRT37	-2.58496	0.646241	193.162	3.54817e-06	0.00115438	down
KRTAP5-9	-2.58496	0.646241	193.162	3.54817e-06	0.00115438	down
MEIOSIN	-2.58496	0.646241	193.162	3.54817e-06	0.00115438	down
NANOGP8	-2.58496	0.646241	193.162	3.54817e-06	0.00115438	down
PROK1	-2.58496	0.646241	193.162	3.54817e-06	0.00115438	down
PRSS57	-2.58496	0.646241	193.162	3.54817e-06	0.00115438	down
SGCE	-2.58496	0.646241	193.162	3.54817e-06	0.00115438	down
USP17L15	-2.58496	0.646241	193.162	3.54817e-06	0.00115438	down
SLC18A2	-2.36737	0.591843	176.903	4.39916e-06	0.00115438	down
ABO	-2.32193	0.580482	173.507	4.61263e-06	0.00115438	down
ADAM28	-2.32193	0.580482	173.507	4.61263e-06	0.00115438	down
ASB12	-2.32193	0.580482	173.507	4.61263e-06	0.00115438	down
C11orf42	-2.32193	0.580482	173.507	4.61263e-06	0.00115438	down
CAVIN2	-2.32193	0.580482	173.507	4.61263e-06	0.00115438	down
CHI3L2	-2.32193	0.580482	173.507	4.61263e-06	0.00115438	down
DAPK1	-2.32193	0.580482	173.507	4.61263e-06	0.00115438	down
ENTHD1	-2.32193	0.580482	173.507	4.61263e-06	0.00115438	down
IGFBP1	-2.32193	0.580482	173.507	4.61263e-06	0.00115438	down
LRIG3	-2.32193	0.580482	173.507	4.61263e-06	0.00115438	down
MUC17	-2.32193	0.580482	173.507	4.61263e-06	0.00115438	down
NLRP6	-2.32193	0.580482	173.507	4.61263e-06	0.00115438	down
OR2D3	-2.32193	0.580482	173.507	4.61263e-06	0.00115438	down
PRDM13	-2.32193	0.580482	173.507	4.61263e-06	0.00115438	down
SASH3	-2.32193	0.580482	173.507	4.61263e-06	0.00115438	down
ZNF880	-2.32193	0.580482	173.507	4.61263e-06	0.00115438	down
TM4SF19-DYNLT2B	-2.25701	0.564253	168.656	4.94376e-06	0.00115438	down
SPDYE2B	-2.12433	0.531082	158.741	5.73306e-06	0.00115438	down
SPATA31A1	-2.11437	0.528592	157.997	5.79932e-06	0.00115438	down
ADGRB1	-2.08746	2.52187	155.986	5.98376e-06	0.00115438	down
ARSI	-2	0.5	149.451	6.64385e-06	0.00115438	down
CCER2	-2	0.5	149.451	6.64385e-06	0.00115438	down
CES4A	-2	0.5	149.451	6.64385e-06	0.00115438	down
CPSF4L	-2	0.5	149.451	6.64385e-06	0.00115438	down
CXCL17	-2	0.5	149.451	6.64385e-06	0.00115438	down
CXorf49B	-2	0.5	149.451	6.64385e-06	0.00115438	down
DAW1	-2	0.5	149.451	6.64385e-06	0.00115438	down
FAM166B	-2	0.5	149.451	6.64385e-06	0.00115438	down
GIPC2	-2	0.5	149.451	6.64385e-06	0.00115438	down
GLRA1	-2	0.5	149.451	6.64385e-06	0.00115438	down
HAVCR1	-2	0.5	149.451	6.64385e-06	0.00115438	down
HTR3C	-2	0.5	149.451	6.64385e-06	0.00115438	down
IYD	-2	0.5	149.451	6.64385e-06	0.00115438	down
KRT35	-2	0.5	149.451	6.64385e-06	0.00115438	down
LYG2	-2	0.5	149.451	6.64385e-06	0.00115438	down
OTOG	-2	0.5	149.451	6.64385e-06	0.00115438	down
PCDHGB1	-2	0.5	149.451	6.64385e-06	0.00115438	down
PRTG	-2	0.5	149.451	6.64385e-06	0.00115438	down
RP1	-2	0.5	149.451	6.64385e-06	0.00115438	down
SLC24A3	-2	0.5	149.451	6.64385e-06	0.00115438	down
SNRPN	-2	0.5	149.451	6.64385e-06	0.00115438	down
SOSTDC1	-2	0.5	149.451	6.64385e-06	0.00115438	down
TEX11	-2	0.5	149.451	6.64385e-06	0.00115438	down
TEX13C	-2	0.5	149.451	6.64385e-06	0.00115438	down
THBD	-2	0.5	149.451	6.64385e-06	0.00115438	down
THSD7A	-2	0.5	149.451	6.64385e-06	0.00115438	down
TYRP1	-2	0.5	149.451	6.64385e-06	0.00115438	down
UNC5C	-2	0.5	149.451	6.64385e-06	0.00115438	down
UPK2	-2	0.5	149.451	6.64385e-06	0.00115438	down
WFDC9	-2	0.5	149.451	6.64385e-06	0.00115438	down
ZNF264	-2	0.5	149.451	6.64385e-06	0.00115438	down
ZNF585B	-2	0.5	149.451	6.64385e-06	0.00115438	down
PGAM2	-1.926	0.4815	143.921	7.28535e-06	0.00115438	down
PI15	4.81571	4.61178	-142.351	7.48332e-06	0.00115438	Up
PTH1R	-1.87447	3.05358	140.07	7.78475e-06	0.00115438	down
GNAT2	-1.80735	1.45184	135.055	8.51054e-06	0.00115438	down
LZTS1	-2.77605	7.23311	132.107	8.98245e-06	0.00115438	down
CXCR5	-1.61824	0.40456	120.923	1.11508e-05	0.00115438	down
HHLA2	-1.60881	0.402202	120.219	1.13113e-05	0.00115438	down
SLC28A2	-1.58976	0.397441	118.796	1.16454e-05	0.00115438	down
ABCA12	-1.58496	0.396241	118.437	1.17318e-05	0.00115438	down
AGMO	-1.58496	0.396241	118.437	1.17318e-05	0.00115438	down
ALDH1A1	-1.58496	0.396241	118.437	1.17318e-05	0.00115438	down
AMHR2	-1.58496	0.396241	118.437	1.17318e-05	0.00115438	down
ANKRD62	-1.58496	0.396241	118.437	1.17318e-05	0.00115438	down
ANP32D	-1.58496	0.396241	118.437	1.17318e-05	0.00115438	down
BHMT2	-1.58496	0.396241	118.437	1.17318e-05	0.00115438	down
C7orf57	-1.58496	0.396241	118.437	1.17318e-05	0.00115438	down
CATSPER4	-1.58496	0.396241	118.437	1.17318e-05	0.00115438	down
CCDC194	-1.58496	0.396241	118.437	1.17318e-05	0.00115438	down
CDH2	-1.58496	0.396241	118.437	1.17318e-05	0.00115438	down
CFAP97D1	-1.58496	0.396241	118.437	1.17318e-05	0.00115438	down
CHRNA6	-1.58496	0.396241	118.437	1.17318e-05	0.00115438	down
CLDN34	-1.58496	0.396241	118.437	1.17318e-05	0.00115438	down
CNGA4	-1.58496	1.39624	118.437	1.17318e-05	0.00115438	down
COL4A5	-1.58496	0.396241	118.437	1.17318e-05	0.00115438	down
CPNE6	-1.58496	0.396241	118.437	1.17318e-05	0.00115438	down
CTSG	-1.58496	0.396241	118.437	1.17318e-05	0.00115438	down
CYP4F22	-1.58496	0.396241	118.437	1.17318e-05	0.00115438	down
DDC	-1.58496	0.396241	118.437	1.17318e-05	0.00115438	down
DGKI	-1.58496	0.396241	118.437	1.17318e-05	0.00115438	down
DRD1	-1.58496	0.396241	118.437	1.17318e-05	0.00115438	down
DYNLT2	-1.58496	0.396241	118.437	1.17318e-05	0.00115438	down
F2RL3	-1.58496	0.396241	118.437	1.17318e-05	0.00115438	down
F7	-1.58496	0.396241	118.437	1.17318e-05	0.00115438	down
FAM186A	-1.58496	0.396241	118.437	1.17318e-05	0.00115438	down
FER1L5	-1.58496	0.396241	118.437	1.17318e-05	0.00115438	down
FIGN	-1.58496	0.396241	118.437	1.17318e-05	0.00115438	down
FRMPD4	-1.58496	0.396241	118.437	1.17318e-05	0.00115438	down
GATA1	-1.58496	0.396241	118.437	1.17318e-05	0.00115438	down
GJA1	-1.58496	0.396241	118.437	1.17318e-05	0.00115438	down
GJB7	1.58496	1.18872	-118.437	1.17318e-05	0.00115438	Up
GPR32	-1.58496	0.396241	118.437	1.17318e-05	0.00115438	down
GPR34	-1.58496	0.396241	118.437	1.17318e-05	0.00115438	down
GPX5	-1.58496	0.396241	118.437	1.17318e-05	0.00115438	down
GZMA	-1.58496	0.396241	118.437	1.17318e-05	0.00115438	down
H2AC21	-1.58496	0.396241	118.437	1.17318e-05	0.00115438	down
H3C11	-1.58496	0.396241	118.437	1.17318e-05	0.00115438	down
HSPB2	-1.58496	0.396241	118.437	1.17318e-05	0.00115438	down
IGSF23	-1.58496	0.396241	118.437	1.17318e-05	0.00115438	down
IL12B	-1.58496	1.39624	118.437	1.17318e-05	0.00115438	down
KCNN2	-1.58496	0.396241	118.437	1.17318e-05	0.00115438	down
KLHL3	-1.58496	0.396241	118.437	1.17318e-05	0.00115438	down
KRT31	-1.58496	0.396241	118.437	1.17318e-05	0.00115438	down
KRTAP3-2	-1.58496	0.396241	118.437	1.17318e-05	0.00115438	down
KRTAP4-1	-1.58496	0.396241	118.437	1.17318e-05	0.00115438	down
LINGO3	-1.58496	0.396241	118.437	1.17318e-05	0.00115438	down
LSP1	-1.58496	0.396241	118.437	1.17318e-05	0.00115438	down
MIOX	-1.58496	0.396241	118.437	1.17318e-05	0.00115438	down
MYO1H	1.58496	1.18872	-118.437	1.17318e-05	0.00115438	Up
MYOG	-1.58496	0.396241	118.437	1.17318e-05	0.00115438	down
NLRP4	-1.58496	0.396241	118.437	1.17318e-05	0.00115438	down
NPTX1	-1.58496	0.396241	118.437	1.17318e-05	0.00115438	down
OPRK1	-1.58496	0.396241	118.437	1.17318e-05	0.00115438	down
OTOF	-1.58496	0.396241	118.437	1.17318e-05	0.00115438	down
OTOGL	-1.58496	0.396241	118.437	1.17318e-05	0.00115438	down
PAX4	-1.58496	0.396241	118.437	1.17318e-05	0.00115438	down
PDCD1LG2	-1.58496	0.396241	118.437	1.17318e-05	0.00115438	down
PLEKHG7	-1.58496	0.396241	118.437	1.17318e-05	0.00115438	down
PNLDC1	-1.58496	0.396241	118.437	1.17318e-05	0.00115438	down
PPP2R2B	-1.58496	0.396241	118.437	1.17318e-05	0.00115438	down
PRB2	-1.58496	0.396241	118.437	1.17318e-05	0.00115438	down
PRELP	-1.58496	0.396241	118.437	1.17318e-05	0.00115438	down
PRSS41	-1.58496	0.396241	118.437	1.17318e-05	0.00115438	down
RTL8A	-1.58496	0.396241	118.437	1.17318e-05	0.00115438	down
SCN9A	-1.58496	0.396241	118.437	1.17318e-05	0.00115438	down
SDC2	-1.58496	0.396241	118.437	1.17318e-05	0.00115438	down
SLC12A3	-1.58496	0.396241	118.437	1.17318e-05	0.00115438	down
SLC6A1	-1.58496	0.396241	118.437	1.17318e-05	0.00115438	down
SLC6A14	1.58496	1.18872	-118.437	1.17318e-05	0.00115438	Up
SMIM2	-1.58496	0.396241	118.437	1.17318e-05	0.00115438	down
SPRR1B	-1.58496	0.396241	118.437	1.17318e-05	0.00115438	down
SYT14	-1.58496	0.396241	118.437	1.17318e-05	0.00115438	down
TEX13A	-1.58496	0.396241	118.437	1.17318e-05	0.00115438	down
TEX52	1.58496	1.18872	-118.437	1.17318e-05	0.00115438	Up
TMEM225B	-1.58496	0.396241	118.437	1.17318e-05	0.00115438	down
TP53TG3E	-1.58496	0.396241	118.437	1.17318e-05	0.00115438	down
TPSG1	-1.58496	0.396241	118.437	1.17318e-05	0.00115438	down
UBE2U	-1.58496	0.396241	118.437	1.17318e-05	0.00115438	down
UGT2B7	-1.58496	0.396241	118.437	1.17318e-05	0.00115438	down
UNC5D	-1.58496	0.396241	118.437	1.17318e-05	0.00115438	down
URGCP-MRPS24	1.58496	1.18872	-118.437	1.17318e-05	0.00115438	Up
USP26	-1.58496	0.396241	118.437	1.17318e-05	0.00115438	down
WDR86	-1.58496	0.396241	118.437	1.17318e-05	0.00115438	down
WFDC6	-1.58496	0.396241	118.437	1.17318e-05	0.00115438	down
ZDHHC19	-1.58496	0.396241	118.437	1.17318e-05	0.00115438	down
ZNF208	-1.58496	0.396241	118.437	1.17318e-05	0.00115438	down
ZNF347	-1.58496	0.396241	118.437	1.17318e-05	0.00115438	down
ZNF479	-1.58496	0.396241	118.437	1.17318e-05	0.00115438	down
ZNF528	-1.58496	0.396241	118.437	1.17318e-05	0.00115438	down
ZNF716	-1.58496	0.396241	118.437	1.17318e-05	0.00115438	down
PREX2	8.83473	8.62604	-109.794	1.41195e-05	0.00138237	Up
UTS2	-1.4489	0.362225	108.27	1.46103e-05	0.0014233	down
SSTR5	-1.41504	1.93872	105.739	1.54799e-05	0.00150055	down
CTAGE6	-1.36177	0.340442	101.759	1.70022e-05	0.00164	down
FAM183A	-1.32193	1.33048	98.7816	1.82822e-05	0.0016431	down
FOXP3	-1.32193	1.33048	98.7816	1.82822e-05	0.0016431	down
SLC4A4	-1.32193	1.33048	98.7816	1.82822e-05	0.0016431	down
MICOS10-NBL1	-1.1375	0.284376	85.0004	2.63962e-05	0.0016431	down
SULT2B1	-1.10962	4.52533	82.9171	2.80468e-05	0.0016431	down
TSPAN1	-2.80233	7.2134	75.7006	3.50382e-05	0.0016431	down
MAB21L4	-3.03132	6.41999	48.245	0.000105352	0.0047423	down
WIPF3	3.13291	3.93465	-45.8893	0.000119057	0.00534691	Up
MT1F	-1.07519	5.71717	44.6828	0.000127063	0.00569341	down
UGT1A5	-4.36765	4.99666	43.0315	0.000139304	0.00604816	down
KRT13	-7.42052	5.99159	42.5586	0.000143116	0.0061999	down
AUTS2	-2.25112	5.42019	41.9417	0.000148312	0.0064108	down
NME1-NME2	-1.84576	4.7587	39.6235	0.000170404	0.00733339	down
HAUS7	-2.1115	6.67022	38.0413	0.000188234	0.00806523	down
XKR5	3.34419	3.50814	-37.9664	0.000189142	0.00808646	Up
AR	-3.45183	5.08355	37.2677	0.000197918	0.0084432	down
SLC26A9	-2.80856	6.02286	36.6736	0.000205838	0.00876201	down
VWF	-2.22556	5.39692	36.1942	0.000212558	0.00902841	down
SEMA6A	2.45844	4.84383	-35.2048	0.000227439	0.00963959	Up
MAMDC2	3.10262	5.64889	-34.2655	0.000242961	0.0102752	Up
SFXN2	-2.96405	5.82681	33.027	0.000265804	0.011217	down
SYTL1	-2.24192	7.37113	32.2089	0.000282583	0.0118995	down
CRYAB	-1.27408	4.79933	31.1375	0.000306904	0.0128893	down
SGSM3	-1.50721	7.41343	31.1167	0.000307404	0.0128893	down
SYT15	3.38741	4.87398	-30.5085	0.000322574	0.0134676	Up
IGFL4	6.18623	7.63967	-30.4782	0.000323357	0.0134716	Up
GDPGP1	-1.98317	3.26751	30.1214	0.000332782	0.0138348	down
DPM2	-1.4687	7.63657	28.7439	0.000373042	0.0154757	down
LY6G6C	-2.88672	3.83496	27.9377	0.00039985	0.0165178	down
CHRND	-4.42328	3.51543	27.7912	0.000405007	0.0166957	down
MAF	2.25496	4.27618	-27.455	0.000417213	0.0171627	Up
PLSCR4	4.89968	4.67476	-26.2394	0.000465926	0.0191264	Up
EYA2	2.55599	3.50195	-26.1686	0.000469005	0.0192125	Up
HOXD10	3.27172	7.03875	-25.9716	0.000477729	0.019529	Up
CALHM3	-2.24456	6.6112	25.3862	0.00050503	0.0206021	down
SLIT1	-3.11727	7.75339	25.3472	0.000506926	0.0206364	down
GABRR2	2.20863	5.74393	-25.1638	0.000515981	0.0209212	Up
COL26A1	-2.13534	4.70227	25.1623	0.000516059	0.0209212	down
FAM120C	-2.82856	7.11937	24.2341	0.000565568	0.0228338	down
ALPG	-3.65215	4.23013	24.0547	0.000575902	0.0230524	down
FAAP20	-1.19645	7.66494	24.0294	0.000577382	0.0230524	down
LSM7	-1.59392	7.2924	24.018	0.000578048	0.0230524	down
SFRP4	2.22059	2.66544	-23.9746	0.000580602	0.0231072	Up
PRSS35	6.5925	6.52934	-23.4132	0.000615114	0.0244311	Up
TGFB2	-5.83893	3.18304	23.2993	0.000622468	0.024651	down
RPS10-NUDT3	4.11271	4.16177	-23.2885	0.000623167	0.024651	Up
SLC6A12	7.26642	7.77174	-23.1213	0.00063421	0.0250372	Up
CCDC74A	-1.74665	3.93794	22.7242	0.000661548	0.0260639	down
GPR143	-2.06481	5.32176	22.2927	0.000693172	0.027255	down
ZNF185	-1.50683	8.72007	22.2663	0.000695173	0.0272789	down
GDF7	5.06319	7.38235	-22.2033	0.00069999	0.027413	Up
CXCL6	3.73076	2.79807	-21.8365	0.000728971	0.0284342	Up
EDN2	-4.10214	3.13285	21.0833	0.00079402	0.03091	down
SUSD5	3.49645	3.62234	-20.5182	0.000848316	0.0329581	Up
GUK1	-2.30769	8.13651	20.4932	0.000850838	0.0329906	down
CD72	-1.09679	5.13161	20.4348	0.000856762	0.0331547	down
SLC7A10	2.73322	2.04992	-20.2824	0.000872515	0.0336977	Up
IL24	-4.26293	3.86317	19.616	0.000946412	0.0364797	down
SLC2A8	-1.58631	5.97014	19.5478	0.000954462	0.036655	down
FILIP1L	2.97505	3.81625	-19.5399	0.00095541	0.036655	Up
LYPD5	-1.37069	5.41492	19.5301	0.000956575	0.036655	down
WBP1	-1.61306	7.60805	19.4952	0.000960748	0.036743	down
GRIP1	1.05831	5.37869	-19.4515	0.000965998	0.0368718	Up
ACOX2	-4.86165	2.93872	19.3996	0.0009723	0.0370401	down
LDLRAD4	4.12075	6.26048	-19.0586	0.00101516	0.0385625	Up
UNC5A	-1.15609	7.45486	19.0506	0.0010162	0.0385625	down
ETNPPL	5.75225	4.31419	-18.8544	0.00104211	0.0394656	Up
PURG	3.57755	4.26812	-18.8401	0.00104403	0.0394656	Up
RNF152	3.16395	2.37296	-18.7526	0.00105592	0.0397615	Up
SCN11A	3.16395	2.37296	-18.7526	0.00105592	0.0397615	Up
CACNG6	-2.72065	5.48307	18.544	0.00108504	0.0407797	down
FASLG	-3.59313	3.00559	18.4672	0.00109605	0.0411144	down
TSPO	-1.15428	8.70983	18.3295	0.00111617	0.0417892	down
SOX5	4.6684	3.5013	-18.2516	0.0011278	0.0421439	Up
CTHRC1	4.60185	8.69931	-18.0764	0.00115454	0.0430611	Up
CYP3A7	4.57152	8.12908	-18.0552	0.00115784	0.0431021	Up
DISP2	-1.30732	6.53521	17.9631	0.00117233	0.0435586	down
KCNJ5	-3.55192	9.00362	17.7325	0.00120974	0.0448592	down
CRB2	-1.75918	5.00254	17.7192	0.00121193	0.0448592	down
CLEC4F	1.63563	2.81169	-17.6591	0.00122199	0.0450618	Up
EBP	-2.46356	8.59472	17.5929	0.00123319	0.0453893	down
MAGED2	-5.74996	7.84614	17.1806	0.00130633	0.0479014	down
SLC30A2	-2.17328	5.12493	17.1673	0.00130879	0.0479018	down
COL4A4	1.83368	7.97517	-17.0632	0.00132829	0.0485247	Up
GALNT3	-1.92369	4.82402	17.0412	0.00133245	0.0485861	down
