# Supplementary material for: PREX2 contributes to radiation resistance by inhibiting radiotherapy-induced tumor immunogenicity via cGAS/STING/IFNs pathway in colorectal cancer
Source: BMC Med. 2024 Apr 12;22:154. doi: 10.1186/s12916-024-03375-2 (PMC11015576; doi:10.1186/s12916-024-03375-2)
Supplement: Supplementary file 5 — Additional file 5: Table S4. Correlation between the clinicopathological features and expression of PREX2. [file 12916_2024_3375_MOESM5_ESM.xlsx]

## Sheet: Sheet1
Additional file 5:Table4.Correlation between the clinicopathological features and expression of PREX2
Parameter	No.of patients	PREX2（low)	PREX2（high)	P-value
Number	52	26	26
Age(years)				1
<60	32	16	16
>=60	20	10	10
Gender				0.139
male	35	20	15
Female	17	6	11
Histologic grade				0.233
lowly differentiated	7	5	2
moderately differentiated	35	18	17
highly differentiated	10	3	7
Position				0.298
rectum	48	25	23
colon	4	1	3
pT stage				0.342
T0	3	2	1
T1	4	1	3
T2	7	2	5
T3	22	14	8
T4	16	7	9
pN stage				0.179
N0	22	8	14
N1	10	5	5
N2	20	13	7
pM stage				0.51
M0	40	19	21
M1	12	7	5
pTNM stage				0.324
T1	11	3	8
T2	7	3	4
T3	22	13	9
T4	12	7	5
TRG classfication				0.04
TRG0	13	8	5
TRG1	19	13	6
TRG2	15	4	11
TRG3	5	1	4
