# Supplementary material for: PREX2 contributes to radiation resistance by inhibiting radiotherapy-induced tumor immunogenicity via cGAS/STING/IFNs pathway in colorectal cancer
Source: BMC Med. 2024 Apr 12;22:154. doi: 10.1186/s12916-024-03375-2 (PMC11015576; doi:10.1186/s12916-024-03375-2)
Supplement: Supplementary file 8 — Additional file 8: Table S5. List of genes differently expressed in IR-SW480-shPREX2 compared with IR-SW480-Scramble (|logFC|>1, adj. P.Val<0.05). [file 12916_2024_3375_MOESM8_ESM.xlsx]

## Sheet: Sheet1
Additional file 8:Table5.List of genes differently expressed in IR-SW480-shPREX2 compared with IR-SW480-Scramble （|logFC|>1,adj.P.Val<0.05)
gene	logFC	AveExpr	t	P.Value	adj.P.Val	change
FCRL6	-3	1.5	-370.588	3.29447e-11	6.47891e-07	down
SLC6A14	-1.58496	0.792481	-195.789	5.71587e-10	2.81021e-06	down
USP17L22	1.58496	0.792481	195.789	5.71587e-10	2.81021e-06	up
ZNF678	-1.58496	0.792481	-195.789	5.71587e-10	2.81021e-06	down
ARHGDIB	4.47507	2.23754	50.5275	2.43667e-07	0.000228188	up
IL24	5.2331	5.41399	43.7883	4.6172e-07	0.000412736	up
TMEM37	-1.66163	4.45427	-39.1783	7.58555e-07	0.000648598	down
GALNT3	4.78939	6.73779	37.5856	9.12836e-07	0.000747993	up
ETNPPL	-5.75225	2.87613	-36.0518	1.09926e-06	0.000834606	down
KRT13	3.4176	5.84526	36.0213	1.10342e-06	0.000834606	up
SOX5	-4.6684	2.3342	-34.8942	1.27145e-06	0.000926088	down
ASB9	1.17918	5.67664	32.4117	1.76675e-06	0.00124089	up
LOXL4	-3.78198	10.9776	-29.8418	2.5528e-06	0.00173115	down
CREB5	2.94783	7.42664	29.3445	2.75117e-06	0.00177252	up
FABP3	3.90216	6.11101	29.2427	2.79406e-06	0.00177252	up
ARHGAP30	3.90229	4.74858	27.8069	3.49604e-06	0.00214854	up
CREG2	5.32726	2.66363	27.3324	3.77434e-06	0.00224928	up
SLC5A3	-2.45727	15.3503	-26.9526	4.01686e-06	0.00232106	down
CCL20	3.69869	6.50086	26.7836	4.13085e-06	0.00232106	up
VAT1L	-5.15133	4.29897	-26.534	4.30651e-06	0.00235255	down
NOS1AP	2.12309	6.14734	25.2145	5.40321e-06	0.00283493	up
PRSS35	-4.91701	5.71896	-25.1368	5.47785e-06	0.00283493	down
FREM2	-3.07507	2.53753	-23.9079	6.84482e-06	0.00345154	down
GBX1	-1.65909	1.82955	-23.5096	7.37526e-06	0.00362605	down
ITGB6	3.65847	7.20378	22.8642	8.34589e-06	0.00400318	up
MAMDC2	-2.20798	5.32056	-22.453	9.0462e-06	0.00423577	down
EDN3	-6.50387	4.44692	-21.9273	1.00493e-05	0.00445049	down
VWF	1.32064	5.50086	21.7877	1.03381e-05	0.00445049	up
CT45A3	4.26251	4.70267	21.7831	1.03479e-05	0.00445049	up
DCAF8L1	2.21462	1.10731	21.7537	1.041e-05	0.00445049	up
EFNB2	2.40123	6.70695	21.168	1.17499e-05	0.00467075	up
GRIP2	-1.74782	6.33017	-21.0807	1.19672e-05	0.00467075	down
MDGA1	-1.31721	6.29075	-20.8335	1.26099e-05	0.00467075	down
PSG6	-2.72331	1.36165	-20.7755	1.27669e-05	0.00467075	down
OR51B4	3.89371	4.43059	20.7518	1.28316e-05	0.00467075	up
NOS3	3.90188	7.62167	20.7015	1.29705e-05	0.00467075	up
AGBL4	-2.10731	1.05365	-20.6996	1.29755e-05	0.00467075	down
ZNF831	-2.10731	1.05365	-20.6996	1.29755e-05	0.00467075	down
CLIP4	2.06659	6.52977	20.6684	1.30627e-05	0.00467075	up
CD300A	4.84723	3.6186	20.4081	1.38176e-05	0.00477815	up
TSPAN1	1.37066	7.19815	20.3977	1.3849e-05	0.00477815	up
SLC6A20	4.40943	4.3997	20.1789	1.45269e-05	0.00483772	up
MAGED2	3.88281	8.35006	20.1692	1.45578e-05	0.00483772	up
ACOX2	3.50128	3.47395	19.9865	1.51567e-05	0.00483772	up
PRDM16	1.67623	5.43936	19.979	1.5182e-05	0.00483772	up
Raver1	-4.73112	2.36556	-19.9584	1.52516e-05	0.00483772	down
COL4A3	-2.84508	7.39651	-19.7037	1.61445e-05	0.00503966	down
SULT2B1	1.9539	5.22488	19.4723	1.70118e-05	0.00516791	up
SLC6A12	-3.7893	7.6937	-19.4514	1.70929e-05	0.00516791	down
LGALS9	1.90205	3.61012	19.3875	1.73437e-05	0.00516791	up
HES1	-3.18961	7.77616	-19.2952	1.77143e-05	0.00519621	down
NREP	-1.89862	7.13484	-19.2335	1.79672e-05	0.00519621	down
THSD7A	4.53808	2.26904	18.8776	1.95155e-05	0.00556221	up
DIRAS2	2.66526	5.6457	18.635	2.06651e-05	0.00572394	up
SHISA2	-5.29289	7.35835	-18.5101	2.12892e-05	0.00581492	down
IL10RA	1.5957	4.90965	18.3571	2.20854e-05	0.00594974	up
ABCB4	-1.81341	5.93586	-18.1583	2.31749e-05	0.00615888	down
PI15	-1.76411	4.93366	-18.0115	2.4022e-05	0.00628571	down
GABRR2	-1.73685	5.42767	-17.9661	2.42913e-05	0.00628571	down
GNLY	2.85408	1.42704	17.6813	2.60692e-05	0.00665814	up
SHE	2.85088	4.46853	17.5162	2.71729e-05	0.00678579	up
LINC00672	-2.56872	4.7398	-17.4857	2.73828e-05	0.00678579	down
NKX3-2	-2.01167	3.8774	-17.4538	2.76042e-05	0.00678579	down
DCLK1	-2.68609	10.2624	-17.3521	2.83263e-05	0.00679908	down
CXCR3	3.19499	1.59749	17.3099	2.86328e-05	0.00679908	up
AR	1.29003	4.86561	17.3013	2.86954e-05	0.00679908	up
FAR2	-3.0354	5.94694	-16.9378	3.15164e-05	0.00722783	down
CAMK4	-2.64453	7.10219	-16.9298	3.15818e-05	0.00722783	down
NOTUM	-3.38216	8.43637	-16.9267	3.16075e-05	0.00722783	down
PSPN	-1.81997	5.51374	-16.7324	3.32601e-05	0.00751832	down
PBX1	-2.26335	5.18328	-16.6797	3.37261e-05	0.00753702	down
PTGES	1.2539	7.25035	16.5967	3.44774e-05	0.00755222	up
FILIP1	2.97802	3.79131	16.5874	3.45622e-05	0.00755222	up
PLOD2	-2.33333	2.88998	-16.4777	3.55886e-05	0.00769104	down
CDHR3	-2.22515	6.56473	-16.2822	3.75127e-05	0.00801875	down
FAM133A	5.49594	3.0813	16.237	3.79757e-05	0.00803042	up
KRT23	2.81715	10.9035	16.1563	3.8819e-05	0.00812143	up
RPS6KA6	5.77901	3.22284	15.9631	4.09328e-05	0.00825924	up
HDAC9	3.97364	6.50757	15.9218	4.14025e-05	0.00825924	up
LYPD6B	3.4104	5.97946	15.9164	4.14648e-05	0.00825924	up
COL4A4	-1.61474	7.62622	-15.916	4.14699e-05	0.00825924	down
MUC13	1.69482	10.9263	15.8962	4.16981e-05	0.00825924	up
ANKRD18B	1.82934	3.9071	15.8355	4.24067e-05	0.00825924	up
PLCL2	-2.95627	4.59142	-15.8014	4.28109e-05	0.00825924	down
IGFBP7	-3.82568	9.71247	-15.7992	4.28375e-05	0.00825924	down
ADAMTS13	-1.35668	5.09094	-15.6974	4.4075e-05	0.00841533	down
ZC4H2	2.75159	6.72219	15.6569	4.458e-05	0.00842991	up
DLX6	-1.90044	5.97025	-15.3069	4.9246e-05	0.00922353	down
EREG	4.06029	3.8918	15.107	5.21789e-05	0.00968066	up
ZNF850	1.00392	7.39006	15.0116	5.3653e-05	0.00986113	up
HBE1	2.75019	7.40584	14.9758	5.42202e-05	0.00987309	up
TMEM265	5.30666	2.65333	14.8278	5.66398e-05	0.0101712	up
LPL	-2.36867	5.4556	-14.8048	5.70286e-05	0.0101712	down
ALDH1A3	-2.88642	11.6977	-14.7824	5.74087e-05	0.0101712	down
LYPD5	1.14646	5.64548	14.6392	5.99197e-05	0.0104012	up
KIF21B	2.27522	8.27169	14.632	6.00496e-05	0.0104012	up
LIPH	1.65856	6.54204	14.6083	6.04785e-05	0.0104012	up
PURG	-1.53905	4.39298	-14.5443	6.16566e-05	0.0104012	down
IFT57	1.23175	8.52754	14.5407	6.17247e-05	0.0104012	up
B3GALT5	3.11562	6.59821	14.5102	6.22962e-05	0.0104012	up
BEAN1	-1.37969	5.62375	-14.4862	6.2751e-05	0.0104012	down
FBLN1	-2.81727	8.68688	-14.4764	6.29383e-05	0.0104012	down
MGST1	2.03024	7.0126	14.3518	6.53734e-05	0.0107136	up
NR5A2	-5.01343	2.50671	-14.2385	6.76885e-05	0.0107697	down
PDZRN3	-2.22356	8.42689	-14.2262	6.79461e-05	0.0107697	down
PTH1R	2.20367	3.6868	14.2191	6.80963e-05	0.0107697	up
ATP1B1	-2.10514	10.4889	-14.2052	6.8388e-05	0.0107697	down
NXPH1	-1.86165	0.930827	-14.2021	6.84538e-05	0.0107697	down
EDNRB	-2.7664	3.24486	-14.1281	7.00422e-05	0.0109175	down
SNX20	-2.63563	1.31782	-14.107	7.05037e-05	0.0109175	down
HAUS7	1.36668	6.82569	14.0757	7.11949e-05	0.0109384	up
EFHB	3.01571	2.89783	13.9857	7.32267e-05	0.0111634	up
CALB1	1.67641	7.78583	13.9063	7.50785e-05	0.0113198	up
CST1	-3.48934	10.3368	-13.8926	7.54036e-05	0.0113198	down
HOXD10	-1.1771	7.26813	-13.8336	7.68253e-05	0.0114458	down
CYP3A7	-2.36619	8.08887	-13.8095	7.74153e-05	0.011447	down
CYP3A5	-2.00229	10.0848	-13.7854	7.80089e-05	0.0114487	down
LDLRAD4	-3.52656	5.52739	-13.6954	8.02822e-05	0.0116873	down
ASB4	4.37631	5.52149	13.6745	8.08237e-05	0.0116873	up
GGT7	-2.17369	5.98511	-13.4084	8.80916e-05	0.0124203	down
PRSS56	5.59558	5.18776	13.4015	8.82893e-05	0.0124203	up
GBP1	3.07627	2.92811	13.401	8.83047e-05	0.0124203	up
CDH3	2.49136	9.14758	13.3882	8.86758e-05	0.0124203	up
DTX4	1.91068	8.14322	13.3753	8.90504e-05	0.0124203	up
DYSF	1.74299	5.9992	13.3285	9.04273e-05	0.0125195	up
STC1	4.43156	3.41077	13.3071	9.10654e-05	0.0125195	up
C3	3.18306	10.0624	13.2722	9.21206e-05	0.0125195	up
SCUBE3	-2.17227	6.23615	-13.239	9.31355e-05	0.0125195	down
IQGAP2	-1.45637	12.5931	-13.1828	9.48863e-05	0.0125195	down
RAB34	-3.40457	2.89727	-13.1658	9.54232e-05	0.0125195	down
ACAP1	2.03611	7.66303	13.1651	9.54466e-05	0.0125195	up
C7orf57	1.72331	0.861654	13.1467	9.60325e-05	0.0125195	up
FOXN1	1.72331	0.861654	13.1467	9.60325e-05	0.0125195	up
IRF5	1.21176	7.33942	13.1437	9.61276e-05	0.0125195	up
FAM43A	-2.0027	9.55189	-13.0323	9.97767e-05	0.0127484	down
BIRC7	4.20705	2.43686	13.0083	0.000100586	0.0127484	up
IGF1R	-1.57038	11.6209	-13.0001	0.000100863	0.0127484	down
CLEC2D	-1.23178	5.68814	-12.9969	0.00010097	0.0127484	down
ENAH	2.30732	8.7639	12.9783	0.000101606	0.0127484	up
RAB9A	1.30437	8.54315	12.9548	0.000102415	0.0127484	up
DNM3	1.71613	7.73328	12.9546	0.000102423	0.0127484	up
LCP1	4.23505	5.21266	12.9185	0.00010368	0.0127705	up
SERPINB5	4.50234	6.64281	12.9122	0.000103899	0.0127705	up
ZNF704	-2.00271	13.0886	-12.8588	0.0001058	0.0128696	down
SH2D5	2.31958	5.96237	12.8461	0.000106258	0.0128696	up
LTBP1	-2.03435	6.7053	-12.8348	0.000106669	0.0128696	down
MID1	1.62715	9.1369	12.7345	0.000110391	0.0132375	up
GOLGA7B	3.00563	7.28988	12.714	0.00011117	0.0132501	up
COCH	-3.01843	3.47818	-12.6792	0.000112512	0.0133293	down
PRDM6	-2.11409	4.73851	-12.6219	0.000114758	0.013514	down
CPLX2	-1.90658	9.72895	-12.5274	0.00011859	0.013882	down
CD163	3.06656	1.53328	12.5033	0.000119591	0.0139164	up
MYH7B	-3.01271	6.49465	-12.4756	0.000120756	0.0139481	down
RBM11	4.09744	2.38205	12.4632	0.000121282	0.0139481	up
PDGFC	-1.38325	6.66842	-12.4292	0.000122735	0.0139886	down
MTUS2	-2.09337	4.08978	-12.4054	0.000123768	0.0139886	down
PLGLB1	-2.56978	4.95366	-12.369	0.000125367	0.0140157	down
BTNL9	-2.86495	6.92788	-12.3675	0.000125433	0.0140157	down
ERMAP	-2.27131	6.27285	-12.2938	0.000128747	0.0142452	down
TRIM9	1.16268	6.52961	12.2897	0.000128936	0.0142452	up
NAV3	3.15195	4.11421	12.2586	0.000130367	0.0142738	up
KCNN1	3.93672	2.30169	12.2526	0.000130646	0.0142738	up
ZNF280C	1.32368	7.5926	12.1551	0.000135282	0.0146693	up
PRRG1	1.47925	9.57178	12.1453	0.000135757	0.0146693	up
BEX5	2.84249	3.52856	12.0918	0.000138398	0.0148728	up
PLXNA4	-4.6395	3.84807	-11.995	0.000143332	0.0152075	down
CCDC146	-1.72482	6.95251	-11.9912	0.000143528	0.0152075	down
DIAPH2	2.14758	9.54487	11.9605	0.000145143	0.0152075	up
TM4SF19	1.88591	6.35055	11.9543	0.000145471	0.0152075	up
SERTAD4	-4.75011	5.49716	-11.9428	0.000146081	0.0152075	down
PDK4	2.5137	7.70363	11.9415	0.000146151	0.0152075	up
CNTN1	3.77116	4.98072	11.9161	0.000147511	0.0152527	up
CTHRC1	-1.8472	8.92618	-11.9046	0.000148137	0.0152527	down
NECTIN3	-1.47957	7.2072	-11.861	0.000150522	0.0154175	down
KCNA2	1.73919	7.34033	11.8455	0.000151383	0.0154254	up
TSHZ1	-1.49572	8.2488	-11.778	0.000155195	0.015626	down
UST	-1.671	7.33746	-11.7677	0.000155789	0.015626	down
RHOV	1.2295	6.12537	11.7442	0.000157151	0.015626	up
ENDOU	-1.48417	5.01214	-11.7412	0.000157324	0.015626	down
C3orf33	1.06562	5.63255	11.683	0.000160763	0.0158873	up
AGFG2	-1.6092	9.45186	-11.6595	0.000162182	0.0159474	down
CSF1	1.64777	6.48605	11.6455	0.000163028	0.0159508	up
ARSG	-1.64567	8.95917	-11.6236	0.000164372	0.0159941	down
MBTPS2	1.95094	9.10888	11.6118	0.000165098	0.0159941	up
ADORA2B	1.05499	8.69499	11.5689	0.000167776	0.0161384	up
EXD3	-1.17908	6.0657	-11.5618	0.000168228	0.0161384	down
GDF7	-1.70359	7.79636	-11.5476	0.000169132	0.0161464	down
CCN2	-2.22163	7.3109	-11.5312	0.000170177	0.0161676	down
MUC20	-1.95255	4.59353	-11.4996	0.000172225	0.016213	down
PRKD1	-3.65406	2.4937	-11.4984	0.000172303	0.016213	down
C2CD4C	-1.87376	5.55054	-11.4696	0.000174191	0.0163126	down
PLXNC1	-2.55058	7.15906	-11.4459	0.000175765	0.0163555	down
SAMD9L	1.53421	4.42285	11.4324	0.000176668	0.0163555	up
PLGLB2	-3.25966	5.19664	-11.4218	0.000177378	0.0163555	down
RTN1	-3.78328	3.28161	-11.413	0.000177976	0.0163555	down
DUSP1	-2.10993	8.88173	-11.3869	0.000179753	0.0164419	down
GZMB	3.32193	3.18928	11.362	0.000181474	0.0164732	up
MYLK4	-2.33959	4.13876	-11.3577	0.00018177	0.0164732	down
MOSPD2	1.48757	8.93238	11.3427	0.000182823	0.0164842	up
SPRY4	-1.8197	12.1829	-11.3077	0.000185293	0.0164978	down
CGN	1.88686	8.90272	11.305	0.000185482	0.0164978	up
NHS	2.57619	7.66663	11.2889	0.000186633	0.0164978	up
C5	-1.76409	4.78031	-11.2637	0.00018846	0.0164978	down
APOOL	1.76124	8.77845	11.2594	0.000188768	0.0164978	up
BAIAP2L2	2.89014	5.30484	11.2572	0.000188926	0.0164978	up
TMEM18	-1.5422	7.85053	-11.2305	0.000190886	0.0164978	down
MT1E	-1.59405	10.1576	-11.2161	0.000191952	0.0164978	down
HDAC11	1.10704	7.23447	11.1995	0.000193193	0.0164978	up
REC8	-1.347	4.44522	-11.1625	0.000195992	0.0164978	down
FAM189A1	-1.80897	7.74683	-11.1531	0.00019671	0.0164978	down
TCHH	-1.39482	6.84825	-11.1509	0.000196874	0.0164978	down
SOX2	-2.00384	4.54169	-11.1414	0.000197604	0.0164978	down
SV2C	-3.05664	2.52832	-11.1382	0.00019785	0.0164978	down
PGK1	1.62091	12.5689	11.1291	0.000198558	0.0164978	up
PLEK	2.5996	6.97778	11.1196	0.000199294	0.0164978	up
KLRC2	4.13946	2.40306	11.1175	0.000199459	0.0164978	up
UGT1A5	2.41418	5.11184	11.1136	0.000199757	0.0164978	up
ARMCX5	1.47455	7.80888	11.1061	0.000200345	0.0164978	up
SEMA3C	-1.76286	3.36517	-11.1042	0.000200497	0.0164978	down
GALNT10	-1.35161	9.97508	-11.0518	0.000204653	0.0167008	down
SPA17	-1.72302	6.10519	-11.0517	0.000204663	0.0167008	down
EPSTI1	1.23844	6.19055	11.028	0.000206576	0.0167182	up
ANKRD9	-1.4077	8.61167	-11.0143	0.000207695	0.0167399	down
CCL22	4.18795	2.76064	11.0013	0.000208761	0.0167571	up
PRICKLE3	1.5609	8.37395	10.9803	0.000210493	0.0167831	up
AREG	2.69208	4.89997	10.9768	0.000210792	0.0167831	up
CLEC11A	2.3942	6.27497	10.9203	0.000215562	0.0170601	up
CARD8	-1.32256	7.92473	-10.9106	0.000216392	0.0170601	down
MAL2	1.52433	10.6591	10.8897	0.0002182	0.0170601	up
NEURL3	2.43467	4.89606	10.8797	0.000219065	0.0170601	up
ANK1	-2.45316	3.4412	-10.8598	0.000220816	0.0170601	down
CYSRT1	-1.20919	3.47617	-10.8451	0.000222114	0.0170601	down
DRAXIN	2.22356	6.93557	10.841	0.000222478	0.0170601	up
KCNQ4	1.66995	5.42985	10.8271	0.000223717	0.0170601	up
HKDC1	3.44914	5.81971	10.8197	0.000224381	0.0170601	up
VWA3A	-2.46411	1.23205	-10.8152	0.00022479	0.0170601	down
GCNT2	1.22501	5.39753	10.8096	0.000225288	0.0170601	up
MLPH	2.33222	6.20163	10.8048	0.000225728	0.0170601	up
SPATC1L	1.49931	5.81411	10.7972	0.000226416	0.0170601	up
HEXIM2	-1.25282	6.01763	-10.7804	0.000227951	0.0171102	down
SHROOM4	6.12631	5.80609	10.7468	0.000231054	0.0172772	up
DHRS2	1.82391	10.9236	10.7346	0.000232193	0.0172966	up
OVOL1	2.37643	1.18821	10.702	0.000235272	0.0173942	up
WFIKKN1	-2.37643	1.18821	-10.702	0.000235272	0.0173942	down
BTD	-1.97934	9.11772	-10.671	0.000238241	0.0174281	down
PDK3	1.55835	9.65291	10.6671	0.000238618	0.0174281	up
SLC39A10	1.69522	10.7284	10.6572	0.00023958	0.0174281	up
ABCA3	-1.96445	6.47762	-10.6436	0.000240911	0.0174281	down
GPR173	2.84049	5.69748	10.6275	0.000242488	0.0174281	up
GLP1R	-4.02003	2.67668	-10.6243	0.000242804	0.0174281	down
B3GLCT	-1.59771	9.52855	-10.6206	0.000243174	0.0174281	down
LTBP2	-1.68384	12.2766	-10.6105	0.000244179	0.0174281	down
TMEM164	2.36083	8.86163	10.6035	0.000244877	0.0174281	up
HEG1	-1.83337	12.1261	-10.6014	0.000245091	0.0174281	down
SASH1	-1.58663	8.49151	-10.5922	0.000246013	0.0174281	down
SH2D2A	3.27628	3.60711	10.5881	0.000246419	0.0174281	up
PRSS33	2.20036	4.79156	10.5799	0.000247251	0.0174281	up
STMND1	-2.2049	2.96411	-10.5505	0.000250247	0.017518	down
RERE	-1.45152	11.3051	-10.542	0.000251116	0.017518	down
ANXA1	2.08036	6.60858	10.5327	0.000252079	0.017518	up
ENPP1	-3.20189	4.34388	-10.5326	0.000252089	0.017518	down
MPP1	1.99632	8.09118	10.4866	0.000256907	0.0177863	up
LAD1	2.32448	8.99125	10.4786	0.000257759	0.0177863	up
SLC16A2	1.74242	9.5205	10.4475	0.000261086	0.0179528	up
CD22	1.896	5.73677	10.4243	0.00026361	0.0180572	up
CXCL8	3.80146	7.18484	10.4167	0.000264439	0.0180572	up
ASMTL	1.54259	7.7855	10.3654	0.000270153	0.0183835	up
PTPN7	1.6001	7.42625	10.3235	0.000274918	0.0186433	up
PPME1	-1.48776	11.477	-10.2932	0.000278428	0.0187864	down
RIPOR2	2.18741	1.09371	10.2888	0.000278939	0.0187864	up
HEPHL1	3.36853	6.72604	10.2535	0.000283111	0.0190023	up
IGFBP5	-2.40032	4.57659	-10.2013	0.000289418	0.0192246	down
FOS	-1.98827	11.6497	-10.1896	0.000290854	0.0192246	down
EPHA1	2.38023	6.64367	10.1871	0.000291169	0.0192246	up
ARHGAP9	-1.35434	7.73204	-10.1842	0.000291525	0.0192246	down
MATN2	-2.53285	5.72187	-10.1828	0.000291697	0.0192246	down
CST4	-5.86565	4.46115	-10.1773	0.000292378	0.0192246	down
PLA2R1	-1.01281	6.46958	-10.1685	0.000293476	0.0192246	down
TMEM141	1.43654	6.40246	10.1598	0.000294561	0.0192246	up
CBX5	-1.45493	11.8712	-10.1545	0.000295222	0.0192246	down
TMEM30B	1.50236	6.02077	10.1462	0.000296268	0.0192291	up
APOE	1.20183	9.85551	10.1211	0.000299446	0.0193549	up
HOXC4	-1.28267	4.00027	-10.1154	0.000300175	0.0193549	down
MSX1	-2.25032	11.7679	-10.1016	0.000301956	0.0194061	down
ANGPTL4	5.72703	3.86351	10.0734	0.000305618	0.0194987	up
DOCK8	-1.6289	8.07769	-10.0652	0.000306693	0.0194987	down
KRT71	-2.09364	7.07604	-10.0543	0.000308132	0.0194987	down
DCDC2	1.50307	7.74384	10.0537	0.000308202	0.0194987	up
CCDC110	2.01872	6.25564	10.0526	0.000308354	0.0194987	up
SALL4	2.0618	5.88783	10.0277	0.000311664	0.0196448	up
CNPY1	-1.31684	7.12403	-10.0087	0.000314219	0.0197426	down
C1QTNF3	-1.30827	2.51579	-9.98048	0.000318072	0.0198038	down
SEMA6A	-1.17063	4.87312	-9.97351	0.000319032	0.0198038	down
AURKC	2.53824	1.26912	9.96825	0.000319757	0.0198038	up
LONRF1	1.09734	8.38539	9.96247	0.000320559	0.0198038	up
PDE3B	-3.0088	5.81415	-9.95211	0.000321999	0.0198038	down
CTSO	-3.82727	2.24697	-9.94217	0.000323387	0.0198038	down
BACE2	-1.62403	11.3321	-9.93615	0.000324232	0.0198038	down
PRDM5	-1.27862	6.47882	-9.93534	0.000324346	0.0198038	down
ZPLD1	3.49326	1.74663	9.91728	0.0003269	0.0198038	up
ZNF610	4.21123	2.77228	9.90752	0.000328289	0.0198038	up
SLC9A7	1.97355	9.06454	9.89655	0.000329859	0.0198038	up
ANO1	-1.34219	13.0574	-9.89224	0.000330478	0.0198038	down
PAN2	-1.30556	8.77376	-9.88424	0.000331632	0.0198038	down
ZBTB7C	1.90274	6.32132	9.88333	0.000331763	0.0198038	up
SLC22A17	-1.7422	5.82285	-9.88241	0.000331896	0.0198038	down
TG	-1.54987	6.28702	-9.87953	0.000332313	0.0198038	down
PTK6	1.5541	8.4301	9.83401	0.000338987	0.019968	up
FGF3	-1.87741	8.9616	-9.8339	0.000339003	0.019968	down
MAT1A	4.05106	3.94383	9.83305	0.00033913	0.019968	up
SP110	2.03055	6.48088	9.81755	0.00034144	0.0199712	up
UBE2J1	-1.08122	11.62	-9.7961	0.00034467	0.0199712	down
ITGB5	-1.5624	12.8249	-9.79447	0.000344918	0.0199712	down
STRC	-1.58496	3.72069	-9.79352	0.000345061	0.0199712	down
FRK	2.81918	5.79347	9.7921	0.000345277	0.0199712	up
CREB3L1	2.37787	5.34785	9.78132	0.000346918	0.0200073	up
DCHS2	-5.69391	3.84696	-9.74238	0.000352924	0.0202941	down
NHLRC3	-1.32321	9.60077	-9.73483	0.000354102	0.0203025	down
MYCN	-2.62877	3.61668	-9.71475	0.000357261	0.020403	down
CD68	2.1238	7.21529	9.70497	0.000358812	0.020403	up
OR51M1	2.74294	1.37147	9.68726	0.000361642	0.020433	up
PRR15	-1.62219	6.36504	-9.68165	0.000362543	0.020433	down
MAP6	2.36642	7.12703	9.68123	0.000362612	0.020433	up
EVA1C	-1.21352	8.93529	-9.66603	0.00036507	0.0205128	down
SLC8A1	-3.29012	2.31173	-9.64846	0.000367937	0.0205681	down
CDKN2C	-1.06502	7.87414	-9.64718	0.000368146	0.0205681	down
SPTLC3	1.71008	5.58987	9.62491	0.000371823	0.0207004	up
TMEM63C	1.45059	7.62613	9.62011	0.000372621	0.0207004	up
GPR161	-1.5285	9.71601	-9.58314	0.000378836	0.0209106	down
KCNH2	1.20985	7.82557	9.58163	0.000379093	0.0209106	up
PLS3	1.52565	11.3539	9.57034	0.00038102	0.0209106	up
HPCAL4	1.99888	7.72123	9.56891	0.000381263	0.0209106	up
TMEM44	-1.47789	8.74566	-9.55239	0.000384104	0.0209106	down
VSIG10	-1.6311	8.84156	-9.54464	0.000385445	0.0209106	down
PROCR	1.63864	8.62683	9.53982	0.000386282	0.0209106	up
EMILIN1	-2.4789	3.43444	-9.53946	0.000386345	0.0209106	down
CDK15	2.61272	5.68332	9.53878	0.000386463	0.0209106	up
CAPN8	-2.48042	6.10038	-9.5315	0.000387734	0.0209106	down
AFAP1	1.65878	9.38873	9.5294	0.0003881	0.0209106	up
MAGEB17	4.74394	3.90029	9.47507	0.000397746	0.0213136	up
KCND3	-3.11992	4.54855	-9.46567	0.000399444	0.0213464	down
CEMIP2	-1.45797	10.2172	-9.44842	0.000402584	0.0213588	down
STK26	1.2564	10.6841	9.447	0.000402844	0.0213588	up
CD40	2.25191	2.98761	9.44086	0.000403969	0.0213588	up
MMP2	3.68055	4.14257	9.44057	0.000404022	0.0213588	up
DDX60L	2.72005	5.59351	9.39315	0.000412847	0.0217669	up
TREML2	1.58426	8.98138	9.38641	0.00041412	0.0217694	up
POU6F1	-1.47947	6.1894	-9.36606	0.000417993	0.0217694	down
FHOD3	2.23799	7.25716	9.36335	0.000418513	0.0217694	up
SSH1	-1.58512	11.4718	-9.35564	0.000419993	0.0217694	down
CRYBG1	1.89257	7.3464	9.35419	0.000420274	0.0217694	up
CDH1	1.9505	9.96059	9.35227	0.000420643	0.0217694	up
IL7R	3.3787	3.32498	9.31067	0.00042876	0.0220982	up
C1orf226	1.76614	6.77796	9.30395	0.000430089	0.0220982	up
DNAH1	-1.42453	6.40498	-9.30255	0.000430367	0.0220982	down
CCDC144A	-1.24654	7.4319	-9.29672	0.000431525	0.0220999	down
CDKL2	2.43876	4.80434	9.27981	0.000434904	0.0221998	up
ABCA13	2.75468	4.84145	9.27123	0.000436632	0.0221998	up
S100A3	-1.87132	10.4498	-9.27009	0.000436862	0.0221998	down
AMER1	1.49759	8.28804	9.2624	0.00043842	0.0222216	up
CORO1A	2.3663	6.84431	9.2447	0.000442026	0.0223468	up
CHRNA7	-1.97003	4.20561	-9.22693	0.000445685	0.0224467	down
PRICKLE4	-1.33927	7.2853	-9.21451	0.000448264	0.0224467	down
TMEM256-PLSCR3	2.52832	1.26416	9.21305	0.000448568	0.0224467	up
TLR6	2.57638	3.98046	9.18514	0.000454434	0.0226825	up
ZNF185	-1.32499	7.68086	-9.17651	0.000456268	0.0226838	down
CLSTN2	1.35868	10.9104	9.17416	0.000456768	0.0226838	up
RHBDL3	-1.70905	6.42915	-9.16231	0.000459303	0.0227522	down
RIBC2	-1.21085	5.95942	-9.14943	0.000462076	0.0228321	down
CACNG6	-1.49662	4.0546	-9.12932	0.000466448	0.0229588	down
KITLG	-3.28522	4.89089	-9.12692	0.000466974	0.0229588	down
ZBTB38	-1.32338	12.9271	-9.10656	0.000471458	0.0231214	down
FAM228B	-2.28875	1.53435	-9.09914	0.000473105	0.0231445	down
NLRC5	1.60984	7.56739	9.08527	0.000476203	0.0231794	up
CNTNAP3	-2.54233	5.30208	-9.08014	0.000477355	0.0231794	down
TBC1D10C	2.73213	2.56105	9.07204	0.000479181	0.023201	up
ZNF713	-1.86742	5.98988	-9.06771	0.00048016	0.023201	down
NTM	-3.16941	4.77212	-9.02571	0.000489787	0.0235655	down
NPTXR	-1.4233	9.19401	-9.02437	0.000490098	0.0235655	down
PTRH1	2.20692	5.38464	9.01661	0.000491903	0.0235946	up
RABEPK	1.01141	7.43461	9.00783	0.000493957	0.0236354	up
DCLK2	-3.1504	1.90854	-8.98826	0.000498571	0.0237841	down
CLEC1A	2.60245	1.30123	8.98034	0.000500452	0.0237841	up
NCAM1	-1.84171	9.28495	-8.97078	0.000502736	0.0237841	down
LDHD	1.72331	2.25163	8.96662	0.000503732	0.0237841	up
CSGALNACT1	-1.70433	6.84412	-8.96508	0.000504102	0.0237841	down
SLC25A48	-2.04447	4.53915	-8.96417	0.00050432	0.0237841	down
BMP6	1.86382	7.66921	8.9556	0.000506385	0.0238243	up
ENPP6	-2.07627	1.03814	-8.93192	0.000512147	0.0238963	down
PCDHA10	-2.07627	1.03814	-8.93192	0.000512147	0.0238963	down
ST6GALNAC1	2.07627	1.03814	8.93192	0.000512147	0.0238963	up
ST6GALNAC3	-4.53808	2.79736	-8.92619	0.000513552	0.0238963	down
ARHGEF17	-1.18129	9.09822	-8.92441	0.00051399	0.0238963	down
ITGB8	-1.12379	10.1527	-8.88801	0.000523039	0.0242188	down
GIT1	1.40673	9.72327	8.88661	0.00052339	0.0242188	up
C1QTNF1	-1.03623	8.7906	-8.8531	0.000531899	0.0245548	down
DNASE1L1	1.1596	7.84151	8.84673	0.000533536	0.0245726	up
GK	1.78669	7.85328	8.8326	0.00053719	0.0246831	up
GGT1	2.01633	6.11397	8.79964	0.000545827	0.0249721	up
MRGPRE	3.21341	2.27337	8.79891	0.000546019	0.0249721	up
NOS2	1.65932	7.3654	8.79276	0.000547649	0.0249886	up
MAP7D2	1.26005	10.6726	8.7826	0.000550356	0.025054	up
PHF19	-1.34844	8.23704	-8.77274	0.000552999	0.0250756	down
DAPP1	4.12018	3.94138	8.77132	0.000553381	0.0250756	up
CBSL	2.44064	1.22032	8.75325	0.00055827	0.025181	up
ONECUT1	-2.44064	1.22032	-8.75325	0.00055827	0.025181	down
DOCK4	1.40172	9.25422	8.74766	0.000559791	0.0251919	up
IL32	1.63662	9.06661	8.71828	0.000567878	0.0253992	up
COX7B	1.19101	9.3547	8.71207	0.000569604	0.0253992	up
MCTP1	2.25725	6.96322	8.7076	0.000570853	0.0253992	up
SLC38A2	-1.19231	13.694	-8.70754	0.00057087	0.0253992	down
TMEM80	-1.06474	7.31411	-8.69904	0.00057325	0.0253992	down
SNCG	1.45544	4.96351	8.69163	0.000575334	0.0253992	up
C17orf58	1.1679	7.5995	8.69068	0.000575603	0.0253992	up
PIM2	1.54473	8.11416	8.68785	0.000576404	0.0253992	up
CCND2	1.30324	9.01419	8.68052	0.000578478	0.0253992	up
SPRYD3	1.12571	8.33771	8.67965	0.000578725	0.0253992	up
DBH	-1.77398	2.27696	-8.67678	0.000579541	0.0253992	down
EBF4	-1.62592	7.15572	-8.67553	0.000579897	0.0253992	down
ITIH5	-2.00052	4.28418	-8.66722	0.00058227	0.0254465	down
KRT5	-1.63909	15.1294	-8.65578	0.000585555	0.0255078	down
SLCO1B3	4.1509	5.57274	8.64905	0.000587498	0.0255078	up
SLC35A2	1.59276	8.91214	8.64882	0.000587564	0.0255078	up
COL6A3	1.04603	7.43772	8.63757	0.00059083	0.0255931	up
LRRC10B	1.49919	4.54703	8.62968	0.000593134	0.0255961	up
KISS1	-1.67658	3.03328	-8.62842	0.000593504	0.0255961	down
PSG1	-1.11171	8.5914	-8.62142	0.000595558	0.0256285	down
PCBP3	-1.2359	4.88519	-8.61261	0.000598154	0.0256324	down
EFNB1	1.58938	11.0023	8.61227	0.000598254	0.0256324	up
ZBTB1	-1.37572	10.2403	-8.60575	0.000600188	0.0256422	down
WDR3	1.49063	9.29334	8.60271	0.000601091	0.0256422	up
AGAP5	-1.16495	5.82142	-8.57098	0.000610619	0.0259625	down
YBX2	-1.40802	8.74357	-8.56893	0.000611239	0.0259625	down
SKIDA1	-1.54115	6.33466	-8.55828	0.000614481	0.0260439	down
ZMAT1	-2.49877	2.97269	-8.53341	0.000622138	0.0262669	down
TMEM184A	-1.08208	8.6859	-8.53252	0.000622412	0.0262669	down
LEPR	-1.69529	7.67258	-8.52653	0.000624274	0.026289	down
NRP2	1.41216	9.7761	8.51763	0.000627054	0.0263363	up
CNGB1	2.07144	2.03572	8.51174	0.000628902	0.0263363	up
SEMA6B	-1.85026	9.22521	-8.50636	0.000630594	0.0263363	down
VWA2	-1.47395	9.75497	-8.49956	0.000632743	0.0263363	down
GAS6	-1.61609	9.7653	-8.49945	0.000632778	0.0263363	down
RAB3D	1.05711	7.14242	8.49738	0.000633432	0.0263363	up
SH3TC2	-1.56244	9.3963	-8.48443	0.000637552	0.0263986	down
BNIP5	4.77828	2.91746	8.48424	0.000637614	0.0263986	up
CRYBG2	1.7939	7.92107	8.47378	0.000640966	0.0264394	up
ATP6V1C2	1.26877	6.82727	8.47278	0.000641289	0.0264394	up
CFAP69	1.53769	6.56689	8.45302	0.000647684	0.0265915	up
NSD1	-1.42867	11.7316	-8.44685	0.000649696	0.0266186	down
WNT10A	1.42806	7.72273	8.43587	0.000653297	0.0266437	up
DCAF4L1	1.74294	3.17377	8.42768	0.000655998	0.0266437	up
FGF18	-2.07065	5.5408	-8.42619	0.000656489	0.0266437	down
KLHL5	-1.40716	12.4186	-8.42466	0.000656998	0.0266437	down
FAAH2	1.47199	5.34059	8.42383	0.000657272	0.0266437	up
SPTSSB	3.41448	5.48719	8.42031	0.000658438	0.0266437	up
RASAL1	1.28881	7.41654	8.41298	0.000660878	0.0266875	up
PCDHB12	-1.57673	2.98335	-8.4035	0.000664053	0.0267608	down
SPATA18	-1.29746	2.75604	-8.39788	0.000665942	0.0267658	down
TMEM47	1.72189	9.70817	8.39504	0.0006669	0.0267658	up
BEX4	2.29253	6.01538	8.36286	0.000677863	0.0271504	up
KRT81	2.74308	9.34616	8.34514	0.000683993	0.0272904	up
GRIP1	-2.19665	4.54494	-8.34473	0.000684134	0.0272904	down
MT1A	2.52397	5.75165	8.33527	0.000687437	0.0273481	up
MFNG	1.51248	3.47955	8.33263	0.00068836	0.0273481	up
WNT6	-1.57716	8.45701	-8.3247	0.000691147	0.0274034	down
VASH1	-1.20861	8.54073	-8.311	0.000695992	0.0274847	down
KRT15	1.37903	7.24284	8.30583	0.000697831	0.0275021	up
CCND1	-1.28098	14.7112	-8.29028	0.000703402	0.0276662	down
TLCD4	-1.186	8.22284	-8.28397	0.000705677	0.0276732	down
SAP30L	-1.69196	10.0522	-8.28198	0.000706395	0.0276732	down
ZNF521	-1.42619	4.92651	-8.27216	0.000709957	0.0277139	down
PNPLA4	1.58291	5.77033	8.27135	0.000710252	0.0277139	up
PREX1	1.43949	8.5128	8.26303	0.000713289	0.0277461	up
FLNC	2.5008	5.60845	8.25192	0.00071737	0.0277461	up
AMOTL2	-1.25026	12.5213	-8.25015	0.000718021	0.0277461	down
G6PD	1.25658	10.5183	8.24148	0.000721229	0.0277461	up
SULT1C2	2.04415	4.29865	8.24126	0.000721311	0.0277461	up
PPP1R3F	-1.68434	5.29979	-8.23973	0.000721878	0.0277461	down
FERMT3	-2.08893	2.43444	-8.22929	0.000725767	0.0277461	down
ADAMTS8	-1.6362	7.47637	-8.2276	0.0007264	0.0277461	down
NAA15	1.51975	10.6525	8.22514	0.00072732	0.0277461	up
KCNIP3	-1.19428	5.58687	-8.22351	0.000727933	0.0277461	down
TXK	-2.69079	2.54038	-8.22331	0.000728008	0.0277461	down
RAP1GAP	1.47313	7.15139	8.20889	0.000733443	0.0277564	up
PLSCR4	-5.23301	3.28317	-8.20235	0.00073592	0.0277564	down
FSBP	1.33293	5.7814	8.19658	0.00073812	0.0277564	up
THEMIS2	1.8245	7.39053	8.18922	0.000740933	0.0277564	up
FCHSD1	-1.05872	9.26928	-8.18777	0.000741488	0.0277564	down
S100A14	3.07469	5.5211	8.18681	0.000741858	0.0277564	up
CRIM1	-1.49958	11.6853	-8.18443	0.000742772	0.0277564	down
GAS1	-3.42795	3.2423	-8.18056	0.000744261	0.0277564	down
PSG5	-4.13928	3.86708	-8.18008	0.000744448	0.0277564	down
RBM43	1.56924	5.9676	8.17397	0.000746804	0.0277564	up
KCNB1	2.47156	3.67642	8.17265	0.000747316	0.0277564	up
VIL1	1.05534	10.1029	8.17079	0.000748036	0.0277564	up
IL1RAPL1	4.73376	3.36688	8.15856	0.000752795	0.0278269	up
MAP7D3	1.40702	9.5687	8.15593	0.000753824	0.0278269	up
CBLB	1.33304	6.952	8.13845	0.000760701	0.0279424	up
CASP10	2.02209	6.27103	8.13624	0.000761576	0.0279424	up
CFAP52	1.90475	2.14736	8.12899	0.000764455	0.0279907	up
NIPAL4	1.70578	4.96282	8.12578	0.000765737	0.0279907	up
KRCC1	-1.49433	8.78256	-8.12218	0.000767171	0.0279911	down
NKAP	1.26882	8.95678	8.11619	0.000769571	0.0280095	up
BRD8	-1.18835	10.3276	-8.11382	0.000770524	0.0280095	down
HEXIM1	-1.22237	10.7455	-8.09396	0.000778553	0.0280182	down
DKK3	-1.13518	8.85656	-8.08938	0.00078042	0.0280182	down
BICDL2	1.71906	5.69065	8.08558	0.000781972	0.0280182	up
SDK1	-1.33842	9.40389	-8.06928	0.000788676	0.0280182	down
AOAH	3.0641	1.53205	8.06916	0.000788727	0.0280182	up
MRAS	-1.29094	7.37154	-8.06754	0.000789393	0.0280182	down
INHBC	1.65449	2.79621	8.06508	0.000790415	0.0280182	up
WTIP	-1.17911	7.83053	-8.05887	0.000792993	0.0280182	down
DOCK11	2.43378	8.63921	8.05266	0.000795581	0.0280182	up
CATSPERZ	1.54795	4.02561	8.0518	0.000795942	0.0280182	up
HRNR	1.72631	6.63241	8.05165	0.000796006	0.0280182	up
SPATA33	-1.31911	7.12778	-8.05081	0.000796355	0.0280182	down
ROBO4	4.09501	5.56825	8.04785	0.000797596	0.0280182	up
PJA1	1.45488	9.64295	8.04412	0.000799159	0.0280182	up
CCNJL	-1.39181	8.86607	-8.04108	0.000800437	0.0280182	down
LIPA	1.10694	9.42285	8.04063	0.000800626	0.0280182	up
PMAIP1	-1.56015	10.2453	-8.04042	0.000800716	0.0280182	down
FRY	-1.22174	7.99151	-8.03833	0.000801596	0.0280182	down
RIPK4	1.20407	8.55659	8.03711	0.000802108	0.0280182	up
ZNF121	1.406	10.059	8.00597	0.00081538	0.0282898	up
CYP27C1	-1.11439	6.1985	-8.00192	0.000817125	0.0282898	down
SPON1	3.31594	4.78874	8.00169	0.000817221	0.0282898	up
CD24	1.2551	8.036	8.00124	0.000817415	0.0282898	up
ACTA2	-1.74776	6.19533	-7.99616	0.000819612	0.0282898	down
FXYD6	-1.15276	8.77265	-7.99538	0.000819952	0.0282898	down
ITGA10	-2.93636	7.04092	-7.98749	0.000823377	0.0283494	down
REP15	-2.0082	5.1972	-7.98477	0.000824563	0.0283494	down
SLCO3A1	1.53369	8.07553	7.9656	0.000832978	0.0284989	up
PLEKHD1	-2.89002	3.52128	-7.96496	0.000833258	0.0284989	down
CAPN6	-1.82113	4.96846	-7.94727	0.00084112	0.0287178	down
GAL	2.08766	6.64034	7.94315	0.000842963	0.0287309	up
ZNF469	1.4872	6.33973	7.93747	0.00084551	0.0287678	up
STEAP1	2.13576	8.1259	7.92828	0.000849657	0.028859	up
GRAMD2B	2.10976	7.06356	7.91481	0.000855777	0.0290167	up
SCNN1A	-1.17979	10.9404	-7.90313	0.000861124	0.0291478	down
FAM20C	-1.86596	7.65404	-7.89453	0.000865089	0.0291812	down
C22orf23	-1.29	6.96073	-7.89018	0.000867102	0.0291812	down
RP1	2.72331	1.36165	7.88815	0.000868046	0.0291812	up
ZNF493	1.40843	5.92921	7.87846	0.000872558	0.0292145	up
FASLG	2.29472	3.25467	7.87486	0.000874241	0.0292145	up
CXCR4	-1.30396	9.53784	-7.87363	0.000874817	0.0292145	down
SIK1	2.37355	5.80704	7.87329	0.000874979	0.0292145	up
ACSL1	1.0229	10.8552	7.85852	0.000881933	0.0293028	up
C6orf141	1.69183	3.62587	7.85831	0.000882034	0.0293028	up
MT2A	-1.40709	11.9909	-7.85421	0.000883973	0.0293157	down
ST3GAL6	-1.54253	6.99408	-7.83625	0.000892549	0.0295052	down
PRRG3	-2.70976	1.68821	-7.83596	0.000892688	0.0295052	down
CD163L1	1.74896	6.7911	7.82478	0.000898075	0.0296335	up
AJUBA	-1.00203	9.99336	-7.81966	0.000900557	0.0296656	down
LCA5L	1.13077	4.36497	7.81538	0.000902635	0.0296843	up
PDGFA	-1.21712	11.0914	-7.80701	0.000906723	0.029751	down
TIMP3	-1.48387	11.8526	-7.80504	0.000907688	0.029751	down
ADRA1B	-1.26776	7.70336	-7.79997	0.000910175	0.0297829	down
CYP4F11	3.69878	4.74954	7.79237	0.000913919	0.029817	up
IKBKG	1.16915	8.03678	7.78828	0.000915941	0.029817	up
APOLD1	-1.13783	8.19279	-7.78587	0.000917139	0.029817	down
PLIN2	1.99931	10.2243	7.78558	0.000917283	0.029817	up
MGAT3	1.7389	7.57038	7.78152	0.0009193	0.0298332	up
RYR2	2.47508	5.62216	7.77768	0.000921213	0.0298461	up
SNED1	-1.43283	5.57264	-7.76502	0.000927552	0.030002	down
NEURL1B	-1.52544	7.50246	-7.73837	0.000941074	0.0302246	down
NAT2	2.59488	1.63077	7.73646	0.000942053	0.0302246	up
KLRG2	1.70976	4.59782	7.7333	0.000943677	0.0302246	up
LAG3	-2.22727	3.30862	-7.73303	0.000943816	0.0302246	down
COL2A1	-1.76399	5.60342	-7.72344	0.000948755	0.0302246	down
HMOX1	1.40748	7.9279	7.72142	0.000949802	0.0302246	up
TPM2	-1.00937	8.61996	-7.71624	0.000952488	0.0302611	down
ARL6IP6	-1.01697	9.47754	-7.71072	0.000955357	0.030264	down
COL13A1	-1.47085	9.88317	-7.70743	0.000957075	0.030264	down
IL1RL2	2.30107	3.68877	7.68915	0.000966681	0.030502	up
EN2	-1.42472	9.69616	-7.68455	0.000969121	0.030502	down
TTYH2	1.46523	5.57333	7.68406	0.000969377	0.030502	up
TRIM7	-1.27944	8.04243	-7.67857	0.000972299	0.0305451	down
XPNPEP2	3.02561	2.17947	7.67012	0.000976809	0.0306139	up
AZGP1	2.10924	6.91159	7.66562	0.000979226	0.0306139	up
PKIG	-1.23027	9.33453	-7.6638	0.000980203	0.0306139	down
CD300C	3.76257	2.21462	7.66285	0.000980714	0.0306139	up
ZNF280A	2.16395	1.08198	7.64244	0.000991767	0.0307407	up
FOXN3	-1.12731	11.6257	-7.64059	0.000992777	0.0307407	down
CCDC92B	-1.4885	4.99504	-7.63767	0.000994373	0.0307407	down
HOXB8	-1.25927	8.95504	-7.63249	0.000997214	0.0307407	down
CAB39L	-1.21287	8.3945	-7.63211	0.000997423	0.0307407	down
SCN11A	-2.49728	1.91531	-7.62843	0.000999444	0.0307407	down
SCARB1	1.20702	9.97676	7.62668	0.00100041	0.0307407	up
SLFN11	-2.83532	3.54843	-7.60927	0.00101006	0.0308278	down
AP1M2	4.04654	6.71152	7.59605	0.00101747	0.0308278	up
PAX2	-2.45979	4.34318	-7.59566	0.00101768	0.0308278	down
TIMP4	1.43803	3.88297	7.59283	0.00101928	0.0308278	up
CD70	1.32172	8.15515	7.59041	0.00102064	0.0308278	up
NKD1	-1.7801	12.0071	-7.5851	0.00102365	0.0308278	down
CIDEC	2.95058	1.80862	7.58335	0.00102464	0.0308278	up
TMSB4X	1.03899	10.7794	7.58137	0.00102577	0.0308278	up
MSN	1.21864	13.3405	7.57974	0.00102669	0.0308278	up
FSTL5	2.49728	1.24864	7.56583	0.00103464	0.0308278	up
OTUB2	1.66394	8.50386	7.56127	0.00103726	0.0308278	up
RASGRF1	1.80353	6.88772	7.55076	0.00104334	0.0308278	up
COL9A3	-1.23887	12.1676	-7.5464	0.00104586	0.0308278	down
ACOT11	1.41598	6.77983	7.54587	0.00104618	0.0308278	up
BMP8A	-1.64572	6.09976	-7.54092	0.00104906	0.0308278	down
CACNA2D4	-1.18313	8.99293	-7.53604	0.00105191	0.0308278	down
SLPI	1.94039	6.75944	7.5336	0.00105334	0.0308278	up
OCRL	1.15691	10.2113	7.53192	0.00105433	0.0308278	up
CCL11	-1.38998	0.694988	-7.53064	0.00105508	0.0308278	down
OR1L8	-1.38998	0.694988	-7.53064	0.00105508	0.0308278	down
SLC47A2	-1.38998	0.694988	-7.53064	0.00105508	0.0308278	down
ANKDD1B	-1.38998	0.694988	-7.53064	0.00105508	0.0308278	down
ABCA12	1.38998	0.694988	7.53064	0.00105508	0.0308278	up
COL19A1	1.38998	0.694988	7.53064	0.00105508	0.0308278	up
KYNU	1.38998	0.694988	7.53064	0.00105508	0.0308278	up
SERTM2	1.38998	0.694988	7.53064	0.00105508	0.0308278	up
WFDC9	1.38998	0.694988	7.53064	0.00105508	0.0308278	up
ABCB5	-1.38998	0.694988	-7.53064	0.00105508	0.0308278	down
ACSL4	1.10666	12.0802	7.52536	0.00105819	0.0308278	up
MEFV	1.94678	7.33029	7.52459	0.00105864	0.0308278	up
SLC16A6	-2.14667	10.6986	-7.5223	0.00105999	0.0308278	down
ADGRE2	1.3281	8.84408	7.51934	0.00106175	0.0308278	up
ADCY7	1.31705	7.13754	7.51906	0.00106192	0.0308278	up
CACNB4	1.57294	8.23474	7.51641	0.00106348	0.0308278	up
TRPC3	-2.6801	2.00671	-7.50861	0.00106813	0.0308278	down
EGR1	-1.31751	11.3276	-7.50664	0.0010693	0.0308278	down
EEF1AKMT4	1.96098	6.40992	7.50524	0.00107014	0.0308278	up
SATB1	-1.30462	8.64547	-7.49631	0.0010755	0.0308278	down
ENPP3	-2.05664	1.02832	-7.49428	0.00107672	0.0308278	down
GRM8	-2.05664	1.02832	-7.49428	0.00107672	0.0308278	down
WIPF1	2.05664	1.02832	7.49428	0.00107672	0.0308278	up
SLC10A6	-2.05664	1.02832	-7.49428	0.00107672	0.0308278	down
PRRT2	-1.53311	5.99268	-7.49395	0.00107692	0.0308278	down
SLC36A4	-1.19219	9.62989	-7.48201	0.00108414	0.0309444	down
TLX1	1.2189	5.60857	7.46463	0.00109476	0.0311425	up
PLAU	1.72072	8.95889	7.45936	0.001098	0.0311592	up
RLIM	1.07215	11.6041	7.44922	0.00110428	0.0312635	up
NGFR	-1.54893	12.0971	-7.44829	0.00110486	0.0312635	down
TIAM1	1.36452	10.3818	7.43815	0.00111118	0.0313722	up
JADE3	1.11966	9.82305	7.43702	0.00111189	0.0313722	up
ATP8B4	-1.46411	1.92704	-7.4154	0.00112553	0.0315886	down
SORD	1.13443	10.0364	7.41468	0.00112598	0.0315886	up
RAPGEF4	1.87892	6.49561	7.40698	0.00113089	0.0316811	up
PDGFB	-1.39349	10.853	-7.40191	0.00113414	0.0316831	down
C11orf86	2.98908	1.82787	7.40184	0.00113419	0.0316831	up
ST8SIA1	3.44292	4.18557	7.39207	0.00114048	0.0317505	up
FTSJ1	1.03793	9.63783	7.39013	0.00114173	0.0317505	up
INHBB	1.6396	8.03348	7.38661	0.00114401	0.0317505	up
MYC	1.81133	12.2241	7.38559	0.00114467	0.0317505	up
VEPH1	-1.0492	7.80729	-7.3776	0.00114986	0.0318496	down
KLK3	1.66667	2.02832	7.36674	0.00115698	0.0319801	up
ELF4	1.07229	9.88538	7.36332	0.00115923	0.0319801	up
GRB10	1.39828	9.05044	7.35632	0.00116384	0.0320238	up
KDM5C	1.18301	11.3986	7.35564	0.00116429	0.0320238	up
PIGA	1.44077	8.42714	7.34464	0.00117161	0.0321228	up
MICAL2	1.3095	9.52655	7.34134	0.00117381	0.0321228	up
IER5L	-1.0043	6.45487	-7.34125	0.00117387	0.0321228	down
PTPN14	-1.15816	10.8236	-7.34042	0.00117443	0.0321228	down
RFX8	3.25014	2.48673	7.33608	0.00117734	0.0321504	up
ACVRL1	2.34828	4.23078	7.33404	0.00117871	0.0321504	up
FAM50A	1.3031	9.44876	7.32727	0.00118326	0.0322238	up
ARAP2	-1.04857	8.89615	-7.32518	0.00118468	0.0322238	down
COL17A1	1.97394	4.74374	7.3143	0.00119206	0.0323388	up
KIF5C	-3.10059	4.37011	-7.31195	0.00119367	0.0323388	down
ST8SIA6	-4.76197	3.04765	-7.3117	0.00119384	0.0323388	down
ZNF486	3.74162	4.91391	7.30705	0.00119701	0.032354	up
CBX7	-1.01714	8.96035	-7.30141	0.00120088	0.032354	down
MAFB	-1.31156	6.22805	-7.29907	0.0012025	0.032354	down
JPH2	-1.12085	8.60634	-7.29742	0.00120363	0.032354	down
GPRC5A	1.56228	11.7973	7.29668	0.00120414	0.032354	up
MVB12B	1.48433	6.17932	7.29619	0.00120448	0.032354	up
DENND2D	-1.33301	6.85735	-7.29411	0.00120591	0.032354	down
SLC38A5	1.49966	9.62107	7.27906	0.00121637	0.0324684	up
GRIN2B	1.5755	3.6494	7.27846	0.00121678	0.0324684	up
RIMKLA	-1.15674	8.48364	-7.27217	0.00122118	0.0325417	down
POLR3G	1.3364	8.14444	7.26733	0.00122459	0.0325883	up
GET1	1.0998	7.9403	7.26022	0.0012296	0.0326598	up
C21orf58	-1.00042	7.14864	-7.25467	0.00123353	0.0326598	down
UNC5B	1.48578	7.71901	7.25225	0.00123525	0.0326598	up
CSF1R	3.73322	2.39493	7.2522	0.00123529	0.0326598	up
IL17RB	-1.41629	8.00962	-7.25179	0.00123558	0.0326598	down
PLCB2	1.75099	2.70611	7.24771	0.00123849	0.0326722	up
FRMD4B	1.40081	7.38538	7.24647	0.00123937	0.0326722	up
ADAMTS15	-1.75155	7.60498	-7.23363	0.00124858	0.032871	down
CLIP2	-1.03143	11.6205	-7.22803	0.00125262	0.0329333	down
NR2C2	-1.13487	10.3755	-7.22297	0.00125629	0.0329822	down
PRKAR2B	-1.26046	6.69893	-7.22084	0.00125784	0.0329822	down
TTLL7	-1.62932	7.94993	-7.21636	0.0012611	0.0329871	down
WDR45	1.18821	8.45261	7.21539	0.0012618	0.0329871	up
MAOA	1.29863	10.5776	7.21289	0.00126363	0.0329871	up
CADM1	1.11076	9.49524	7.20755	0.00126754	0.0330166	up
PTPRN2	-1.12336	9.84404	-7.20367	0.0012704	0.0330471	down
HPDL	1.14029	7.44287	7.19314	0.00127817	0.0331951	up
WNT8B	2.03197	2.98495	7.18861	0.00128153	0.0332049	up
IBA57	-1.4107	5.55584	-7.18522	0.00128406	0.0332266	down
BVES	-2.00267	4.83941	-7.17422	0.00129228	0.0333956	down
GREB1	1.85819	5.59379	7.16399	0.0013	0.0335509	up
SLC25A25	1.2048	8.82072	7.15887	0.00130387	0.0336067	up
ARMCX3	1.33926	10.1762	7.15298	0.00130836	0.0336782	up
APOBR	2.54635	2.80149	7.14375	0.00131542	0.0337105	up
CXCL1	2.41195	7.14085	7.14017	0.00131816	0.0337105	up
HECW2	-1.96896	3.71771	-7.14001	0.00131829	0.0337105	down
PIP5K1B	-1.95053	6.55122	-7.13868	0.00131931	0.0337105	down
CGGBP1	-1.06582	11.1919	-7.13607	0.00132132	0.0337105	down
IRF6	1.48421	8.45048	7.13532	0.0013219	0.0337105	up
C1orf21	-3.55273	6.47716	-7.1308	0.0013254	0.0337105	down
SHROOM2	1.05429	8.7472	7.13073	0.00132545	0.0337105	up
SLC48A1	-1.34879	11.6948	-7.12905	0.00132675	0.0337105	down
MOGAT3	1.41383	5.42455	7.12623	0.00132894	0.0337224	up
CLDN7	1.13216	10.0908	7.11939	0.00133427	0.0338141	up
BFSP1	-1.2752	6.16779	-7.11395	0.00133852	0.0338409	down
FTH1	1.46055	15.0174	7.1105	0.00134123	0.0338409	up
EPC1	-1.02515	7.83039	-7.1091	0.00134233	0.0338409	down
SOD2	1.35438	11.2767	7.10692	0.00134405	0.0338409	up
WDR37	-1.1437	8.05241	-7.10467	0.00134582	0.0338409	down
ALOX12B	1.53956	5.898	7.1027	0.00134737	0.0338409	up
CCR1	1.43876	5.32277	7.0951	0.00135339	0.0338623	up
KL	-2.25618	3.87103	-7.09125	0.00135645	0.0338958	down
IL36B	3.07627	1.53814	7.08382	0.00136239	0.0339474	up
DACT3	2.33962	5.27806	7.08285	0.00136316	0.0339474	up
NTRK2	2.3198	6.06034	7.08218	0.00136369	0.0339474	up
NIBAN1	-1.51852	9.7378	-7.07418	0.00137013	0.0340063	down
SDCBP2	1.68046	6.31222	7.07335	0.00137079	0.0340063	up
MEGF6	-1.63112	7.63649	-7.07064	0.00137298	0.0340063	down
RUFY1	-1.32075	9.44524	-7.06733	0.00137566	0.0340298	down
LAPTM5	1.24809	8.65652	7.0644	0.00137804	0.0340459	up
FAM13B	-1.5078	8.95614	-7.05986	0.00138172	0.0340941	down
ITM2B	-1.11359	12.4345	-7.05329	0.00138709	0.0340988	down
CA12	2.81668	5.12407	7.05234	0.00138787	0.0340988	up
AVIL	-2.43392	4.20556	-7.04729	0.00139201	0.0340988	down
ST3GAL4	1.23721	9.08739	7.0466	0.00139257	0.0340988	up
G0S2	3.16476	5.38833	7.04634	0.00139279	0.0340988	up
ALCAM	1.25622	4.52638	7.0448	0.00139405	0.0340988	up
PRIMA1	-2.63563	1.65115	-7.04077	0.00139737	0.0341376	down
RND3	1.32078	7.97793	7.03657	0.00140085	0.0341415	up
PHOSPHO1	2	4.91326	7.03638	0.00140101	0.0341415	up
PRPS1	1.36815	9.83096	7.02956	0.00140667	0.0342359	up
KRT75	-2.77906	3.16351	-7.02442	0.00141095	0.0342359	down
ATG4A	1.19813	8.03936	7.01894	0.00141554	0.0342832	up
TC2N	1.32953	10.0343	7.01597	0.00141803	0.0343012	up
ADAM23	-2.85662	3.34661	-6.99687	0.00143419	0.0345344	down
OR51B5	3.26424	4.60108	6.9958	0.0014351	0.0345344	up
RNPC3	-1.16371	8.01002	-6.99401	0.00143662	0.0345344	down
FNDC9	-1.52918	2.47435	-6.9915	0.00143877	0.0345344	down
ATP8A2	-3.61777	3.60632	-6.99109	0.00143912	0.0345344	down
ZBTB20	-1.24234	7.11732	-6.9871	0.00144254	0.0345344	down
EPAS1	-1.04915	12.7365	-6.98161	0.00144726	0.0345344	down
P2RX4	-1.14611	7.97293	-6.9815	0.00144735	0.0345344	down
CSF2	1.68026	8.35811	6.98	0.00144864	0.0345344	up
AMOT	1.07899	9.59842	6.97463	0.00145328	0.0345344	up
NBPF1	-1.16104	9.2346	-6.97217	0.00145541	0.0345344	down
TNFRSF13C	-1.00734	4.34174	-6.97176	0.00145576	0.0345344	down
ZNF429	2.07541	4.97563	6.9688	0.00145833	0.0345537	up
SLC15A1	1.1229	5.24303	6.96324	0.00146317	0.0346266	up
ZNF502	1.64277	5.73797	6.95782	0.00146791	0.0346971	up
DPYSL3	-1.35307	7.18716	-6.95428	0.00147102	0.0347057	down
C2orf78	3.36288	4.2664	6.95338	0.00147181	0.0347057	up
TMPRSS2	1.82289	6.90081	6.93969	0.0014839	0.0349315	up
EIF2S3	1.03361	12.3198	6.93852	0.00148493	0.0349315	up
SLC7A6	-1.33071	11.6258	-6.93445	0.00148856	0.0349407	down
HEXD	-1.43643	7.07268	-6.92492	0.00149708	0.0350912	down
PPARG	1.28068	4.70904	6.91379	0.0015071	0.035284	up
CASK	1.04044	9.38986	6.90521	0.00151488	0.035382	up
CEBPB	1.30893	9.05713	6.90237	0.00151747	0.0353987	up
CAP2	-1.41752	7.51403	-6.8989	0.00152063	0.0353987	down
GPCPD1	1.20945	7.43427	6.8985	0.001521	0.0353987	up
LRRC8C	-1.03478	7.19386	-6.89053	0.00152831	0.0354849	down
GULP1	1.47554	10.3363	6.88556	0.00153288	0.0355073	up
TNFRSF10D	-1.20721	11.1635	-6.86781	0.00154937	0.0358049	down
KATNIP	-1.22489	9.65709	-6.85911	0.00155753	0.0358862	down
SYTL2	1.92739	7.03545	6.85369	0.00156265	0.0358862	up
RCAN1	1.11565	7.6864	6.85344	0.00156287	0.0358862	up
TMEM211	3.13077	1.89872	6.85298	0.00156332	0.0358862	up
ABCB1	-1.68908	7.0583	-6.85164	0.00156458	0.0358862	down
DUS4L-BCAP29	-1.24959	9.37651	-6.84881	0.00156726	0.0358862	down
SLC25A22	1.32372	8.83304	6.84857	0.00156749	0.0358862	up
PLCH1	2.01972	5.70568	6.84403	0.0015718	0.035943	up
FGD1	2.34169	4.81046	6.8364	0.00157907	0.0359839	up
LAS1L	1.45594	9.66658	6.82346	0.00159151	0.0361104	up
PRR19	-1.48073	4.28832	-6.82046	0.00159442	0.0361104	down
PHETA1	1.1565	7.70661	6.81857	0.00159624	0.0361104	up
OR52D1	3.11683	3.91735	6.81646	0.00159829	0.0361104	up
B4GALT5	1.02874	11.9084	6.8154	0.00159931	0.0361104	up
SLC52A1	-1.68753	4.27684	-6.81212	0.00160251	0.0361107	down
LRRC3	1.74693	7.73946	6.81161	0.001603	0.0361107	up
PDE10A	-4.44158	2.88746	-6.80608	0.0016084	0.0361585	down
CHST14	-1.29203	8.11734	-6.80567	0.0016088	0.0361585	down
ESAM	-1.84408	4.65281	-6.8024	0.001612	0.0361891	down
NDNF	-2.14069	1.73701	-6.78862	0.00162559	0.0364111	down
ZNF585A	1.7982	7.14136	6.78185	0.00163231	0.0365036	up
PER3	-1.19855	8.41348	-6.77886	0.00163529	0.0365036	down
MBNL3	1.3414	6.88491	6.76982	0.00164434	0.0365873	up
DENND1C	1.48717	6.47665	6.76954	0.00164462	0.0365873	up
E2F2	-1.01834	7.58927	-6.76511	0.00164908	0.0366448	down
RNF32	-1.52241	5.91754	-6.76327	0.00165093	0.0366448	down
TREM2	3.77858	2.88929	6.74953	0.00166487	0.0369085	up
ACSF2	-1.16467	7.983	-6.74787	0.00166657	0.0369085	down
TRABD2A	1.62514	7.6706	6.74332	0.00167122	0.0369312	up
LIPG	1.70661	8.2225	6.74207	0.0016725	0.0369312	up
CAV1	1.02588	7.82338	6.74136	0.00167323	0.0369312	up
GPR160	1.30249	6.75538	6.73883	0.00167583	0.0369471	up
TLX2	-2.40832	3.28043	-6.72626	0.00168881	0.0371721	down
EOMES	-2.41598	2.59796	-6.72414	0.001691	0.0371721	down
STARD8	1.56062	7.02174	6.71489	0.00170065	0.0372438	up
C1orf210	1.65387	6.58306	6.70812	0.00170775	0.0372512	up
PSD4	-1.07246	11.0941	-6.70764	0.00170825	0.0372512	down
TRIM16	1.33738	10.6818	6.70574	0.00171025	0.0372512	up
SPANXB1	3.6956	2.8478	6.69903	0.00171734	0.0373598	up
BMP5	2.8968	2.83837	6.69685	0.00171965	0.0373686	up
ADGRE1	1.29714	5.18895	6.69134	0.00172549	0.0374022	up
CDH13	-1.30462	9.18992	-6.69055	0.00172634	0.0374022	down
MAP2K6	-2.07184	3.19987	-6.689	0.001728	0.0374022	down
SLC6A8	1.30688	10.4735	6.68824	0.0017288	0.0374022	up
PSG2	-2.50444	3.22119	-6.67583	0.0017421	0.0375677	down
COX20	-1.12008	10.6961	-6.6712	0.0017471	0.0376324	down
PRICKLE1	-3.72607	2.86303	-6.66918	0.00174929	0.0376384	down
RAG1	-1.00783	6.56267	-6.66636	0.00175233	0.0376627	down
ATP6V0D2	2.23808	1.11904	6.65788	0.00176156	0.0377435	up
CFAP44	-1.83965	6.201	-6.65132	0.00176874	0.0377435	down
HMX3	-1.03397	7.47146	-6.65077	0.00176935	0.0377435	down
ALDH1B1	1.27573	9.32488	6.65067	0.00176946	0.0377435	up
GNAI1	-1.90776	6.42965	-6.64892	0.00177138	0.0377435	down
PLD6	1.24233	6.56655	6.63649	0.0017851	0.0379455	up
FAM71F1	2.87645	1.77156	6.63583	0.00178582	0.0379455	up
CHI3L1	2.96375	5.67498	6.63503	0.00178671	0.0379455	up
NLRP1	1.60577	8.947	6.62973	0.00179261	0.0379555	up
SRSF10	-1.01693	11.7179	-6.62971	0.00179263	0.0379555	down
SHC3	-3.97405	4.74882	-6.62921	0.00179319	0.0379555	down
CARS2	1.14697	8.82144	6.62612	0.00179664	0.0379555	up
HTRA3	1.74758	4.27856	6.62366	0.00179939	0.0379555	up
KRBA2	-1.3182	7.9729	-6.6232	0.00179991	0.0379555	down
ZNF485	1.3416	4.56161	6.6225	0.00180069	0.0379555	up
TENM1	2.15248	4.14768	6.61423	0.00180998	0.0379716	up
ABLIM3	1.83187	5.25672	6.6126	0.00181182	0.0379716	up
SLC4A3	-1.07951	8.25412	-6.61112	0.0018135	0.0379716	down
EPS8L1	1.00383	8.22952	6.61094	0.0018137	0.0379716	up
PHLDB1	-1.16025	11.6917	-6.60983	0.00181496	0.0379716	down
CEP128	-1.28065	8.49269	-6.60981	0.00181498	0.0379716	down
VNN1	3.07225	2.97677	6.60777	0.00181729	0.0379796	up
LRRC15	2.11723	2.78192	6.60286	0.00182286	0.0380555	up
MZF1	-1.29259	7.42649	-6.5989	0.00182737	0.0380689	down
DDN	2.09293	7.01202	6.59011	0.00183744	0.0381573	up
PLEKHG6	1.90138	6.87295	6.58484	0.00184349	0.0382159	up
NXF1	-1.18289	10.3298	-6.58428	0.00184414	0.0382159	down
SIGLEC6	-1.55809	5.61896	-6.58199	0.00184679	0.0382305	down
ZAP70	1.21237	9.44058	6.57267	0.00185759	0.038315	up
IGHE	3.55412	2.30538	6.57007	0.00186061	0.038315	up
APOO	1.03552	7.72314	6.56698	0.00186423	0.0383493	up
RIPK3	1.23471	4.11464	6.55566	0.00187751	0.0384111	up
ARRDC4	2.04576	7.73994	6.55455	0.00187882	0.0384111	up
DUSP13	2.34905	5.06312	6.55287	0.0018808	0.0384111	up
FAH	1.6581	7.7956	6.55079	0.00188325	0.0384111	up
SOX30	-1.28836	3.68727	-6.55069	0.00188338	0.0384111	down
TFB2M	1.13632	8.56262	6.54714	0.00188758	0.0384111	up
KLF2	-1.51509	5.34344	-6.54401	0.00189129	0.0384111	down
ETV3L	2.32576	1.16288	6.54041	0.00189558	0.0384111	up
TNXB	-2.08768	3.90674	-6.53928	0.00189693	0.0384111	down
EIF4E3	-1.1855	8.70696	-6.52162	0.00191814	0.0384111	down
AQP3	-1.2671	5.51257	-6.52132	0.00191851	0.0384111	down
HPRT1	1.13629	10.1219	6.51876	0.0019216	0.0384111	up
SYT1	1.51276	7.78213	6.51343	0.00192808	0.0384111	up
NAA20	1.01394	10.4861	6.50804	0.00193465	0.0384111	up
IRAG1	1.27877	8.84661	6.50396	0.00193964	0.0384111	up
RFTN2	-2.90475	2.31403	-6.50065	0.00194371	0.0384111	down
KRT38	2.4698	2.62487	6.49572	0.00194977	0.0384111	up
DLX3	1.14092	6.51769	6.47454	0.00197611	0.0384111	up
CHST8	-1.19499	0.597494	-6.47423	0.00197649	0.0384111	down
P2RX2	-1.19499	0.597494	-6.47423	0.00197649	0.0384111	down
ABCC12	1.19499	0.597494	6.47423	0.00197649	0.0384111	up
ALLC	1.19499	0.597494	6.47423	0.00197649	0.0384111	up
BTG4	1.19499	0.597494	6.47423	0.00197649	0.0384111	up
CEACAM5	1.19499	0.597494	6.47423	0.00197649	0.0384111	up
CFAP100	1.19499	0.597494	6.47423	0.00197649	0.0384111	up
CGB1	1.19499	0.597494	6.47423	0.00197649	0.0384111	up
CH25H	1.19499	0.597494	6.47423	0.00197649	0.0384111	up
FCRL3	1.19499	0.597494	6.47423	0.00197649	0.0384111	up
FOLR2	1.19499	0.597494	6.47423	0.00197649	0.0384111	up
FRMD7	1.19499	0.597494	6.47423	0.00197649	0.0384111	up
GIMAP4	1.19499	0.597494	6.47423	0.00197649	0.0384111	up
IGFBP1	1.19499	0.597494	6.47423	0.00197649	0.0384111	up
IGHA1	1.19499	0.597494	6.47423	0.00197649	0.0384111	up
KLHL38	1.19499	0.597494	6.47423	0.00197649	0.0384111	up
MOCS1	1.19499	0.597494	6.47423	0.00197649	0.0384111	up
MUC21	1.19499	0.597494	6.47423	0.00197649	0.0384111	up
ORM2	1.19499	0.597494	6.47423	0.00197649	0.0384111	up
SPATA31E1	1.19499	0.597494	6.47423	0.00197649	0.0384111	up
TRAC	1.19499	0.597494	6.47423	0.00197649	0.0384111	up
USP26	1.19499	0.597494	6.47423	0.00197649	0.0384111	up
ERAS	-1.19499	0.597494	-6.47423	0.00197649	0.0384111	down
ZSCAN5B	-1.19499	0.597494	-6.47423	0.00197649	0.0384111	down
SLC25A43	1.14187	8.68752	6.47414	0.00197661	0.0384111	up
ZNF219	-1.31942	8.27757	-6.46917	0.00198286	0.0384411	down
FIBCD1	-1.29639	7.85649	-6.46695	0.00198565	0.0384411	down
PRDX4	1.25491	9.16027	6.46686	0.00198577	0.0384411	up
SAMD4A	-1.00199	11.4302	-6.46616	0.00198664	0.0384411	down
RPUSD4	1.18051	8.77218	6.46059	0.00199368	0.0384767	up
RNF43	-1.02164	10.9979	-6.45764	0.00199743	0.0384915	down
STK33	1.6923	6.16962	6.4569	0.00199836	0.0384915	up
PTPN21	-1.10071	8.59037	-6.45371	0.00200242	0.038532	down
ENPEP	-2.37643	1.52155	-6.44797	0.00200975	0.0385643	down
KCNQ2	2.49959	4.41906	6.44779	0.00200999	0.0385643	up
PLCXD1	1.75182	7.79468	6.44504	0.00201351	0.0385942	up
ALOXE3	1.88424	7.05121	6.44259	0.00201665	0.0386168	up
FABP5	1.08393	9.48391	6.43913	0.00202109	0.0386524	up
NUTM2B	-1.6722	4.08773	-6.43809	0.00202244	0.0386524	down
DCT	4.25919	5.06752	6.43427	0.00202737	0.0386632	up
TH	2.84014	2.86071	6.43315	0.00202881	0.0386632	up
FGF19	-1.17839	11.704	-6.4298	0.00203315	0.0386846	down
KCTD15	-1.23441	8.82557	-6.42903	0.00203416	0.0386846	down
ECM1	-1.40465	8.98999	-6.42621	0.00203782	0.0386846	down
OAS1	1.34706	7.22085	6.42615	0.00203789	0.0386846	up
C9orf72	1.02626	7.13129	6.42272	0.00204236	0.038695	up
CPE	-2.02042	4.35834	-6.4213	0.00204422	0.038695	down
KCNK6	1.12723	8.25438	6.4212	0.00204435	0.038695	up
RARB	-2.44064	1.55365	-6.40668	0.00206341	0.0390183	down
LAMP2	1.0941	11.3935	6.40471	0.00206602	0.0390301	up
DDB2	-1.16715	9.22367	-6.4007	0.00207133	0.0390345	down
NOSTRIN	1.80239	5.73766	6.39869	0.00207399	0.0390345	up
NAA10	1.25421	9.12694	6.39854	0.00207419	0.0390345	up
USP9X	1.13473	12.2186	6.3954	0.00207837	0.0390384	up
TDRD6	-1.79489	4.74286	-6.38288	0.00209513	0.0392781	down
CRY1	-1.01122	9.99987	-6.37684	0.00210327	0.0392886	down
CCNQ	1.01982	7.96979	6.37472	0.00210613	0.0392971	up
ZP1	2.07627	1.37147	6.36788	0.00211542	0.0394194	up
ZDHHC14	-1.61196	7.17546	-6.36694	0.00211669	0.0394194	down
NKRF	1.13141	9.39695	6.36271	0.00212247	0.0394846	up
LCP2	2.13077	1.73205	6.3585	0.00212822	0.0394846	up
SLC14A1	-2.13077	1.73205	-6.3585	0.00212822	0.0394846	down
RNF227	-1.40374	8.45264	-6.35638	0.00213113	0.0395013	down
CYP1B1	-1.85752	3.86455	-6.34835	0.00214219	0.0396688	down
C3orf62	-1.21055	7.2785	-6.34433	0.00214775	0.0396888	down
GTF2IRD2B	-1.83211	7.27927	-6.3442	0.00214794	0.0396888	down
PAEP	2.68456	4.90909	6.34058	0.00215296	0.0396888	up
HSD17B10	1.03981	9.47166	6.33503	0.00216068	0.0397865	up
SREK1	-1.33583	10.8008	-6.33294	0.0021636	0.039799	down
INPP4B	1.94435	7.01711	6.33165	0.00216541	0.039799	up
IL34	1.27295	2.9584	6.32991	0.00216784	0.0398065	up
NFIB	-1.53643	7.82796	-6.32353	0.0021768	0.0399338	down
SLC24A4	1.41344	3.96717	6.31481	0.00218913	0.0401224	up
ROR1	1.06094	7.24917	6.30848	0.00219812	0.040175	up
ZDHHC22	-1.47938	6.76026	-6.30572	0.00220207	0.0402097	down
EPB41L4A	-1.1589	10.2291	-6.30121	0.00220852	0.0402164	down
IL4I1	2.266	5.22056	6.30117	0.00220857	0.0402164	up
RENBP	2.03092	2.01546	6.29837	0.00221258	0.0402522	up
TNNT2	1.23594	3.2536	6.29126	0.00222282	0.0402895	up
SLC40A1	-3.03945	4.45765	-6.28247	0.00223557	0.0403544	down
EIF1AX	1.22883	11.3413	6.28172	0.00223665	0.0403544	up
HMGCS2	2.99812	2.83239	6.28062	0.00223825	0.0403544	up
CARF	-1.35855	6.90806	-6.28028	0.00223875	0.0403544	down
ARHGAP28	-1.37183	3.07589	-6.278	0.00224207	0.0403544	down
ZFYVE16	-1.27645	10.4912	-6.27613	0.0022448	0.0403544	down
SNAI1	1.4881	7.34399	6.27385	0.00224814	0.0403544	up
ACTL8	3.23808	1.61904	6.27365	0.00224843	0.0403544	up
ZEB1	-1.33018	8.49364	-6.26476	0.0022615	0.0404978	down
NPIPA9	-1.18965	8.22308	-6.26364	0.00226315	0.0404978	down
MYORG	-1.03107	10.8192	-6.25958	0.00226914	0.040503	down
TM4SF1	1.59479	9.96085	6.25926	0.00226962	0.040503	up
DDX60	1.40533	5.57923	6.25469	0.00227639	0.0405531	up
NANOS1	-1.27986	8.80524	-6.25459	0.00227655	0.0405531	down
OASL	2.09327	5.19841	6.24797	0.00228641	0.0406271	up
NUDT7	-1.11618	4.62352	-6.24517	0.00229059	0.0406271	down
ERO1A	1.11457	11.7536	6.24328	0.00229342	0.0406271	up
PYCR3	1.75234	5.34896	6.24212	0.00229517	0.0406271	up
C2orf69	-1.1585	10.7279	-6.23863	0.00230041	0.0406587	down
TNFAIP2	1.36202	11.3089	6.23681	0.00230315	0.0406587	up
CCDC116	1.18418	3.75604	6.23519	0.0023056	0.0406654	up
MYLIP	-1.3147	7.93797	-6.23011	0.00231328	0.0406904	down
TOMM34	1.07175	10.8062	6.22861	0.00231555	0.0406904	up
MORF4L2	1.01695	12.1194	6.2246	0.00232165	0.0406904	up
PARVA	-1.08504	11.0703	-6.22386	0.00232276	0.0406904	down
COL5A3	1.71982	5.04732	6.2233	0.00232362	0.0406904	up
RAC2	1.02021	9.40993	6.21976	0.00232903	0.0406904	up
ZNF496	-1.08053	9.56398	-6.21946	0.00232949	0.0406904	down
TLE2	-1.40515	6.424	-6.21429	0.00233739	0.0406904	down
EVX2	-2.43307	1.54987	-6.21207	0.00234081	0.0406904	down
HSD3B1	3.69759	2.71045	6.21	0.00234399	0.0406904	up
TLE5	-1.06972	10.6583	-6.20953	0.00234471	0.0406904	down
CDC7	-1.11444	8.63727	-6.20805	0.00234699	0.0406904	down
MATN3	-1.38493	6.23322	-6.20714	0.0023484	0.0406904	down
CST7	1.19555	9.67473	6.2042	0.00235293	0.0407331	up
MARCKS	1.2092	9.10408	6.2003	0.00235898	0.0407702	up
MOSPD1	1.22966	10.9022	6.20014	0.00235922	0.0407702	up
FLNA	1.17233	14.6347	6.18898	0.00237661	0.0409269	up
KCNMA1	1.81271	5.7011	6.18484	0.0023831	0.0410026	up
DELE1	-1.06573	9.12875	-6.17445	0.00239948	0.0411078	down
NXPH3	-1.47787	6.25239	-6.17375	0.0024006	0.0411078	down
ZBED6	-1.63294	9.51997	-6.1732	0.00240146	0.0411078	down
CSAD	-1.07924	6.73564	-6.17038	0.00240593	0.0411078	down
CISH	2.22283	4.83472	6.16803	0.00240967	0.0411134	up
H2AZ2	-1.15387	11.3194	-6.16755	0.00241044	0.0411134	down
COL21A1	2.98376	1.82521	6.16549	0.00241372	0.0411336	up
MTM1	1.13662	9.50366	6.1568	0.00242763	0.041274	up
PTAFR	2.04227	7.34602	6.15518	0.00243023	0.041274	up
SLC15A3	-2.55501	4.06628	-6.15254	0.00243448	0.041274	down
FLT1	-1.18549	5.31558	-6.15206	0.00243525	0.041274	down
C8orf58	-1.26539	6.6024	-6.15013	0.00243836	0.041274	down
SYNGR1	-1.16185	8.31456	-6.14882	0.00244049	0.041274	down
TRAM2	-1.33678	10.6806	-6.14196	0.0024516	0.0413847	down
ZNF391	1.66287	5.65346	6.12795	0.00247448	0.0416994	up
PIK3AP1	1.2944	8.97036	6.12069	0.00248645	0.0417945	up
TMC4	1.19158	7.32201	6.11132	0.00250198	0.0420188	up
CYP26B1	-1.73554	6.19612	-6.10838	0.00250689	0.0420384	down
B3GNT7	2.25223	5.33885	6.10739	0.00250853	0.0420384	up
TIGD3	-1.12315	4.92813	-6.10636	0.00251026	0.0420384	down
MYO1E	1.19354	9.83159	6.09173	0.00253486	0.0422647	up
NBEA	-1.72344	5.27328	-6.089	0.00253947	0.0422647	down
NUCKS1	-1.00392	12.8123	-6.08682	0.00254317	0.0422647	down
FLRT3	-2.15884	3.21019	-6.08673	0.00254334	0.0422647	down
RBPMS2	-1.07484	5.74122	-6.07904	0.00255642	0.042319	down
ZNF367	-1.01855	9.48515	-6.07903	0.00255644	0.042319	down
TSPAN11	-1.07627	4.74792	-6.07748	0.00255909	0.0423273	down
ALG3	1.01781	9.45269	6.07139	0.00256954	0.0424643	up
KCNK13	-1.4385	6.57681	-6.05807	0.00259256	0.0427371	down
HID1	-1.06088	9.9693	-6.05242	0.00260239	0.0427974	down
FOXQ1	-1.35855	10.2569	-6.0515	0.002604	0.0427974	down
CXorf38	1.40946	9.74388	6.05097	0.00260493	0.0427974	up
ZNF565	-1.23859	5.15967	-6.03931	0.00262539	0.0428878	down
ITGAX	2.34941	4.33866	6.0392	0.00262559	0.0428878	up
IL2RB	4.1534	3.51734	6.03911	0.00262576	0.0428878	up
B4GALNT1	-1.35057	9.81687	-6.03791	0.00262787	0.0428878	down
TRIM34	1.64855	5.53037	6.02682	0.00264755	0.0431606	up
RGS5	-1.80595	3.4313	-6.02601	0.00264898	0.0431606	down
IL7	1.90153	5.36783	6.02363	0.00265324	0.0431942	up
ZBED2	2.05176	6.46508	6.01125	0.00267547	0.0435201	up
TP73	-1.04405	7.38427	-6.00885	0.00267979	0.0435388	down
HTRA1	-1.65894	5.67586	-6.00806	0.00268122	0.0435388	down
PDZD4	1.19991	5.57637	6.00291	0.00269056	0.043558	up
CDK5R1	-1.09854	7.85329	-6.00262	0.00269109	0.043558	down
SAA1	-1.12429	11.6415	-5.99939	0.00269697	0.0435698	down
TRIM31	1.12204	4.57296	5.99735	0.00270068	0.0435698	up
HK2	1.6174	10.3918	5.99441	0.00270607	0.0436209	up
ISLR	-1.53651	5.01485	-5.99298	0.00270868	0.0436272	down
PMF1-BGLAP	-1.84811	4.67652	-5.98896	0.00271605	0.0437101	down
RASGEF1C	-2.02225	2.67779	-5.97924	0.00273398	0.0439287	down
OLR1	2.44743	3.97931	5.97918	0.00273409	0.0439287	up
CIITA	1.451	5.75247	5.96904	0.00275295	0.0440881	up
STX1B	-1.15677	3.57081	-5.96902	0.00275298	0.0440881	down
PMFBP1	-1.22754	4.20756	-5.9674	0.00275602	0.0441008	down
ZNF681	3.86554	3.04008	5.96519	0.00276015	0.0441309	up
PCDHB13	-1.9485	3.16924	-5.96106	0.0027679	0.0442189	down
PRDM1	-1.05996	8.89406	-5.95981	0.00277025	0.0442205	down
TBC1D30	1.8838	6.07256	5.9509	0.00278708	0.0443335	up
PCF11	-1.16865	10.6619	-5.95075	0.00278737	0.0443335	down
RADIL	1.23918	4.70204	5.94879	0.00279108	0.0443335	up
SPAG7	-1.04537	9.13889	-5.94579	0.00279678	0.0443335	down
ACSL5	1.09645	8.3417	5.94535	0.00279762	0.0443335	up
EHF	2.675	7.34307	5.94146	0.00280504	0.0444154	up
NT5C2	-1.03678	10.8987	-5.93572	0.00281603	0.0445487	down
IRAK1	1.34159	11.3135	5.9347	0.00281799	0.0445487	up
POGLUT1	-1.36109	8.65085	-5.93205	0.00282307	0.0445932	down
ZCCHC24	-1.03584	10.2255	-5.92561	0.0028355	0.0447242	down
SYT7	1.02722	7.5451	5.9254	0.00283591	0.0447242	up
ZNF114	2.44997	6.62976	5.92369	0.00283923	0.0447406	up
TNFSF15	1.09665	7.6585	5.92184	0.0028428	0.0447611	up
LETM1	1.10144	9.75944	5.91751	0.00285122	0.0448577	up
TRIM41	-1.4544	8.86123	-5.906	0.00287375	0.0450247	down
DKC1	1.19452	11.0519	5.90581	0.00287412	0.0450247	up
C6orf15	-1.63998	4.65823	-5.90122	0.00288318	0.0450315	down
TIMM8A	1.30663	7.46705	5.89798	0.00288957	0.0450315	up
PLCB1	-2.03518	5.92803	-5.89206	0.00290132	0.0451121	down
VILL	2.59507	3.90213	5.89025	0.00290493	0.0451251	up
HCCS	1.31314	8.89539	5.88308	0.00291925	0.0452882	up
KLHDC7A	-1.04621	5.96363	-5.8799	0.00292564	0.0453393	down
PDP1	1.61786	11.3959	5.87498	0.00293552	0.0454392	up
TRPV1	-1.24368	6.35161	-5.8744	0.0029367	0.0454392	down
ARHGAP8	1.02241	8.02716	5.87185	0.00294184	0.0454486	up
C3orf70	-1.82098	6.02986	-5.87181	0.00294193	0.0454486	down
ATP1A3	1.91646	5.6673	5.86646	0.00295277	0.0455043	up
HOXB2	-1.33158	8.20754	-5.86607	0.00295357	0.0455043	down
MYOM1	-1.00944	3.94798	-5.86339	0.00295902	0.0455336	down
DCD	2.96896	2.0128	5.8614	0.00296307	0.0455604	up
IL21R	2.57206	3.58833	5.85876	0.00296846	0.0455985	up
ALPP	-1.70319	6.79577	-5.85792	0.00297018	0.0455985	down
ZNF556	1.55654	5.79033	5.85394	0.00297835	0.0456093	up
FXYD3	1.51692	2.62011	5.85231	0.0029817	0.0456093	up
ZCCHC8	-1.08238	8.99482	-5.84723	0.00299215	0.0457216	down
RRP1B	1.00502	10.9878	5.84488	0.002997	0.0457601	up
MEGF10	-2.60299	3.74214	-5.84349	0.00299988	0.0457685	down
KRT86	2.19796	5.8464	5.84016	0.00300679	0.0458384	up
BTN3A3	1.56322	5.97853	5.83351	0.00302063	0.0460061	up
QRICH2	-1.45244	5.06067	-5.83151	0.00302481	0.0460061	down
GLI3	-1.13836	13.0598	-5.82402	0.00304052	0.0461024	down
PLXNB3	1.02482	7.52565	5.82332	0.003042	0.0461024	up
PHLDA1	1.13251	11.6709	5.82063	0.00304767	0.0461024	up
UCP3	-2.86916	3.29623	-5.81925	0.00305058	0.0461024	down
TMEM220	-1.3922	4.23922	-5.81851	0.00305214	0.0461024	down
UPRT	1.88354	7.26824	5.81846	0.00305224	0.0461024	up
MICALL1	-1.04562	9.8954	-5.81523	0.00305908	0.0461208	down
NPIPA1	-1.01089	7.9373	-5.8145	0.00306063	0.0461208	down
RTL5	-1.16898	6.78892	-5.81384	0.00306203	0.0461208	down
MEPCE	-1.35256	9.2791	-5.81346	0.00306284	0.0461208	down
TCEAL4	1.00944	10.1472	5.80885	0.00307263	0.0461817	up
PPP1R14D	2.50002	3.48809	5.80731	0.00307591	0.0461817	up
PORCN	1.12743	7.4047	5.80373	0.00308357	0.0462494	up
ELF3	1.14015	8.69353	5.80283	0.00308549	0.0462494	up
STON2	1.18681	7.38494	5.79399	0.00310449	0.0463626	up
CXCL5	3.00125	2.02895	5.79357	0.00310541	0.0463626	up
PADI1	1.57042	8.25029	5.79239	0.00310794	0.0463626	up
NPAS3	-2.41913	2.20956	-5.79174	0.00310935	0.0463626	down
ATP8B1	2.38615	5.66292	5.78562	0.00312261	0.0464517	up
IL6ST	-1.07188	13.0095	-5.77968	0.00313554	0.0466089	down
KEAP1	-1.47584	9.63784	-5.77765	0.00313999	0.0466398	down
CT45A9	3.09513	2.21423	5.77245	0.00315137	0.0467288	up
HMCN1	-2.7011	2.2122	-5.76589	0.00316582	0.0468818	down
SMAD7	-1.03349	8.73142	-5.76473	0.00316839	0.0468845	down
ATP2C2	3.58314	5.81718	5.76146	0.00317562	0.0469562	up
GALNT18	1.18823	7.80729	5.75395	0.00319233	0.0471324	up
UBE2QL1	-2.88528	1.97096	-5.75247	0.00319562	0.0471456	down
LPCAT1	1.05827	9.36168	5.74309	0.00321666	0.0473315	up
DIDO1	-1.03881	11.6076	-5.74292	0.00321704	0.0473315	down
SLC45A4	-1.04156	8.92943	-5.74268	0.00321758	0.0473315	down
FBN1	-1.73735	3.47113	-5.74256	0.00321785	0.0473315	down
STK32A	2.67658	3.30725	5.73821	0.00322766	0.0474403	up
NOLC1	1.10461	12.1286	5.73361	0.00323809	0.0474872	up
CMPK2	-3.16926	1.58463	-5.72367	0.00326073	0.0477125	down
TK2	-1.08768	6.59394	-5.71504	0.00328056	0.0478054	down
DNASE1	-1.06854	8.36936	-5.71455	0.00328167	0.0478054	down
JADE2	-1.49858	10.5153	-5.70278	0.00330894	0.0480603	down
ZNF22	-1.2013	8.94434	-5.69797	0.00332018	0.0481879	down
EBF1	-3.36491	2.01579	-5.69535	0.00332632	0.0482414	down
SLC8A3	-1.90015	3.11402	-5.69142	0.00333554	0.0483395	down
PARM1	-1.79251	6.21444	-5.68773	0.00334422	0.0483963	down
AIFM1	1.10999	10.1223	5.68662	0.00334684	0.0483963	up
KCNJ10	-1.30671	5.9893	-5.67633	0.00337124	0.048535	down
TTC39A	1.73457	6.41764	5.67448	0.00337565	0.0485629	up
C1R	-1.29817	5.7968	-5.67187	0.00338188	0.0485815	down
OR51B2	3.62591	2.92027	5.66714	0.0033932	0.04869	up
ZC3H12A	1.12692	8.78577	5.66489	0.00339861	0.04869	up
ABCB7	1.07341	9.22817	5.66401	0.00340073	0.04869	up
FAM229A	-1.35434	3.0536	-5.66088	0.00340827	0.0487341	down
KCNJ1	-1.9076	2.62047	-5.65795	0.00341535	0.0487772	down
EPC2	-1.43338	9.40053	-5.64745	0.00344084	0.0489933	down
CRHR1	-1.97888	1.65611	-5.64584	0.00344479	0.0489933	down
BCO2	-1.35596	3.53963	-5.63786	0.00346435	0.0491321	down
ARHGAP11B	-1.09788	8.09471	-5.63752	0.00346518	0.0491321	down
NPR2	-1.72889	5.12789	-5.63487	0.00347172	0.0491668	down
TCEAL3	1.03932	7.12683	5.6345	0.00347263	0.0491668	up
DACT2	-2.05664	1.36165	-5.63012	0.00348347	0.0492352	down
RSRP1	-1.11301	10.3272	-5.62787	0.00348904	0.0492352	down
MTMR8	2.83062	2.27696	5.62516	0.00349578	0.0492464	up
CEMIP	-1.32151	6.8888	-5.6227	0.00350191	0.0492974	down
TAS2R4	-2.54312	2.13321	-5.61581	0.00351911	0.0494688	down
NEK6	1.13847	7.53158	5.61155	0.00352982	0.0495781	up
NAIP	-1.70773	7.23176	-5.60993	0.00353389	0.0495781	down
TXNRD1	1.27267	13.0476	5.60656	0.00354239	0.0496541	up
ELMOD1	-1.79032	3.90996	-5.60501	0.00354632	0.0496694	down
ZNF143	1.13742	9.34092	5.60119	0.00355599	0.0496744	up
ACKR3	1.07167	3.40741	5.59651	0.00356791	0.0496744	up
P2RX5	1.18784	8.46229	5.59602	0.00356916	0.0496744	up
TRPV2	1.02463	10.5812	5.59261	0.00357786	0.0496744	up
IL2RA	-1.57899	1.98448	-5.59106	0.00358182	0.0496744	down
PKHD1	-1.57899	1.98448	-5.59106	0.00358182	0.0496744	down
UNC5D	2.44662	1.22331	5.58992	0.00358475	0.0496744	up
SORBS2	-1.29891	7.79856	-5.58799	0.0035897	0.0496744	down
DISP2	1.08668	6.75172	5.58501	0.00359735	0.0496744	up
TRMT9B	-3.51366	4.00846	-5.58106	0.00360755	0.0496744	down
MAPK4	-1.17536	2.8023	-5.58008	0.00361007	0.0496744	down
JUN	-1.17175	10.317	-5.57847	0.00361423	0.0496744	down
DDX10	1.05211	10.0128	5.57274	0.00362911	0.0496744	up
ZNF177	2.42937	3.07634	5.57271	0.00362919	0.0496744	up
E2F1	-1.0973	9.60842	-5.57221	0.00363048	0.0496744	down
ARHGAP22	1.45899	3.11947	5.5719	0.00363128	0.0496744	up
BRICD5	-2.03042	3.66076	-5.56967	0.00363709	0.0496744	down
GPR137C	-1.55794	6.2875	-5.56933	0.00363798	0.0496744	down
CNTN5	-1.52832	0.76416	-5.56911	0.00363856	0.0496744	down
PLA2G5	-1.52832	0.76416	-5.56911	0.00363856	0.0496744	down
USH2A	-1.52832	0.76416	-5.56911	0.00363856	0.0496744	down
PRR35	1.52832	0.76416	5.56911	0.00363856	0.0496744	up
TFDP3	1.52832	0.76416	5.56911	0.00363856	0.0496744	up
TPSG1	1.52832	0.76416	5.56911	0.00363856	0.0496744	up
CYP2C9	1.52832	0.76416	5.56911	0.00363856	0.0496744	up
INSC	1.52832	0.76416	5.56911	0.00363856	0.0496744	up
FIBIN	-1.52832	0.76416	-5.56911	0.00363856	0.0496744	down
TCF23	-1.96896	1.31782	-5.56853	0.00364008	0.0496744	down
ALPI	1.96896	1.31782	5.56853	0.00364008	0.0496744	up
CACNA1B	1.90475	1.61904	5.56766	0.00364235	0.0496744	up
ABCC2	-1.39618	3.84366	-5.56163	0.00365815	0.0497175	down
BRPF3	-1.05622	9.78021	-5.55963	0.0036634	0.049726	down
CPVL	1.0628	5.6617	5.55944	0.00366391	0.049726	up
KIF26B	1.46597	5.56573	5.55818	0.00366722	0.049726	up
RTKN2	-1.24398	8.18379	-5.54939	0.00369044	0.0499279	down
ARL2BP	1.19287	8.62748	5.54743	0.00369566	0.0499354	up
