# Supplementary material for: PREX2 contributes to radiation resistance by inhibiting radiotherapy-induced tumor immunogenicity via cGAS/STING/IFNs pathway in colorectal cancer
Source: BMC Med. 2024 Apr 12;22:154. doi: 10.1186/s12916-024-03375-2 (PMC11015576; doi:10.1186/s12916-024-03375-2)
Supplement: Supplementary file 9 — Additional file 9: Table S6. Gene sets enriched in phenotype shPREX2. [file 12916_2024_3375_MOESM9_ESM.xlsx]

## Sheet: supplemental table 3
Additional file 9: Table6.Gene sets enriched in phenotype shPREX2
NAME	SIZE	ES	NES	NOM p-val	FDR q-val	FWER p-val	RANK AT MAX	LEADING EDGE
HALLMARK_PI3K_AKT_MTOR_SIGNALING	105	-0.417512	-1.45708	0	0.047	0	2523	tags=18%, list=13%, signal=21%
HALLMARK_INTERFERON_ALPHA_RESPONSE	97	-0.434937	-1.38849	0	0.0764	0.096	2867	tags=26%, list=15%, signal=30%
HALLMARK_MTORC1_SIGNALING	200	-0.346106	-1.38387	0	0.0666	0.096	5370	tags=32%, list=27%, signal=43%
HALLMARK_HYPOXIA	200	-0.397268	-1.37085	0	0.0617	0.096	4287	tags=28%, list=22%, signal=35%
HALLMARK_DNA_REPAIR	150	-0.406864	-1.36656	0	0.0801176	0.195	4432	tags=30%, list=23%, signal=38%
HALLMARK_ANDROGEN_RESPONSE	99	-0.453269	-1.36508	0	0.074598	0.195	4306	tags=33%, list=22%, signal=42%
HALLMARK_APICAL_JUNCTION	200	-0.346194	-1.34705	0	0.0782918	0.195	4604	tags=27%, list=23%, signal=35%
HALLMARK_P53_PATHWAY	199	-0.33841	-1.32182	0	0.0951922	0.246	5116	tags=33%, list=26%, signal=44%
HALLMARK_IL6_JAK_STAT3_SIGNALING	87	-0.345881	-1.31832	0	0.0952921	0.291	3826	tags=24%, list=19%, signal=30%
HALLMARK_GLYCOLYSIS	200	-0.35371	-1.30052	0	0.130582	0.383	4440	tags=27%, list=23%, signal=35%
HALLMARK_G2M_CHECKPOINT	199	-0.374538	-1.2854	0	0.137143	0.383	4571	tags=32%, list=23%, signal=41%
HALLMARK_XENOBIOTIC_METABOLISM	200	-0.39704	-1.27769	0	0.13854	0.383	4369	tags=29%, list=22%, signal=37%
HALLMARK_KRAS_SIGNALING_UP	200	-0.37407	-1.27331	0.10387	0.135611	0.383	4503	tags=28%, list=23%, signal=35%
HALLMARK_IL2_STAT5_SIGNALING	199	-0.333027	-1.26762	0	0.129281	0.383	4327	tags=27%, list=22%, signal=34%
HALLMARK_E2F_TARGETS	200	-0.360693	-1.26598	0.0931677	0.127716	0.383	4571	tags=30%, list=23%, signal=39%
HALLMARK_INTERFERON_GAMMA_RESPONSE	200	-0.333667	-1.26384	0	0.122671	0.383	4754	tags=29%, list=24%, signal=37%
HALLMARK_PEROXISOME	104	-0.379247	-1.26155	0.10251	0.122678	0.443	3760	tags=27%, list=19%, signal=33%
HALLMARK_OXIDATIVE_PHOSPHORYLATION	200	-0.345128	-1.25402	0	0.138563	0.505	5118	tags=32%, list=26%, signal=43%
HALLMARK_COMPLEMENT	200	-0.339244	-1.24459	0	0.141718	0.505	5303	tags=31%, list=27%, signal=41%
HALLMARK_MITOTIC_SPINDLE	199	-0.304456	-1.24313	0	0.136982	0.505	4133	tags=24%, list=21%, signal=30%
HALLMARK_NOTCH_SIGNALING	32	-0.48742	-1.23951	0.207113	0.136306	0.505	2557	tags=22%, list=13%, signal=25%
HALLMARK_HEME_METABOLISM	198	-0.345632	-1.21519	0	0.148857	0.541	5473	tags=35%, list=28%, signal=48%
HALLMARK_TNFA_SIGNALING_VIA_NFKB	200	-0.406034	-1.20829	0	0.146985	0.541	5536	tags=35%, list=28%, signal=48%
HALLMARK_TGF_BETA_SIGNALING	54	-0.340304	-1.20552	0.195072	0.142819	0.541	5125	tags=30%, list=26%, signal=40%
HALLMARK_APOPTOSIS	161	-0.357285	-1.20259	0	0.138986	0.541	5899	tags=36%, list=30%, signal=51%
HALLMARK_CHOLESTEROL_HOMEOSTASIS	74	-0.391394	-1.18218	0	0.14247	0.541	2821	tags=23%, list=14%, signal=27%
HALLMARK_UV_RESPONSE_UP	157	-0.309313	-1.1696	0.191446	0.148456	0.572	4993	tags=29%, list=25%, signal=39%
HALLMARK_INFLAMMATORY_RESPONSE	200	-0.390928	-1.16411	0	0.146585	0.572	5342	tags=37%, list=27%, signal=50%
HALLMARK_KRAS_SIGNALING_DN	199	-0.288273	-1.15179	0.121212	0.16268	0.625	4204	tags=21%, list=21%, signal=26%
HALLMARK_ADIPOGENESIS	200	-0.268453	-1.13265	0	0.203063	0.69	5296	tags=31%, list=27%, signal=41%
HALLMARK_FATTY_ACID_METABOLISM	157	-0.289495	-1.12786	0.219758	0.212176	0.732	3986	tags=22%, list=20%, signal=27%
HALLMARK_ANGIOGENESIS	36	-0.39874	-1.12408	0.232179	0.208548	0.732	3010	tags=19%, list=15%, signal=23%
HALLMARK_APICAL_SURFACE	44	-0.426505	-1.11632	0.309091	0.227048	0.789	4645	tags=32%, list=24%, signal=42%
HALLMARK_HEDGEHOG_SIGNALING	36	-0.321241	-1.11258	0.333333	0.222847	0.789	4418	tags=22%, list=22%, signal=29%
HALLMARK_SPERMATOGENESIS	135	-0.292264	-1.10022	0.195072	0.265368	0.947	4262	tags=21%, list=22%, signal=26%
HALLMARK_ALLOGRAFT_REJECTION	200	-0.306945	-1.09335	0.19	0.266829	0.947	5581	tags=34%, list=28%, signal=47%
HALLMARK_ESTROGEN_RESPONSE_EARLY	200	-0.240469	-1.09291	0.1002	0.262329	0.947	3514	tags=19%, list=18%, signal=22%
HALLMARK_ESTROGEN_RESPONSE_LATE	200	-0.271856	-1.08725	0.0952381	0.267139	0.947	3480	tags=19%, list=18%, signal=23%
HALLMARK_COAGULATION	138	-0.273938	-1.05828	0.261053	0.31736	0.947	5791	tags=30%, list=29%, signal=43%
HALLMARK_MYC_TARGETS_V1	199	-0.271555	-1.05365	0.295082	0.314283	0.947	5338	tags=38%, list=27%, signal=51%
HALLMARK_PANCREAS_BETA_CELLS	40	-0.401338	-1.04408	0.344898	0.326276	0.947	5053	tags=30%, list=26%, signal=40%
HALLMARK_WNT_BETA_CATENIN_SIGNALING	42	-0.319028	-1.03156	0.409274	0.386806	0.947	4705	tags=26%, list=24%, signal=34%
HALLMARK_BILE_ACID_METABOLISM	112	-0.256459	-1.01963	0.520161	0.393098	0.947	3027	tags=15%, list=15%, signal=18%
HALLMARK_UV_RESPONSE_DN	144	-0.266346	-1.01216	0.205394	0.395689	0.947	3415	tags=18%, list=17%, signal=22%
HALLMARK_EPITHELIAL_MESENCHYMAL_TRANSITION	200	-0.251687	-1.00598	0.510891	0.407943	0.947	4887	tags=26%, list=25%, signal=34%
HALLMARK_REACTIVE_OXYGEN_SPECIES_PATHWAY	49	-0.317528	-0.960028	0.572854	0.528074	1	5886	tags=33%, list=30%, signal=46%
HALLMARK_UNFOLDED_PROTEIN_RESPONSE	113	-0.227108	-0.910832	0.62	0.623636	1	5850	tags=34%, list=30%, signal=48%
HALLMARK_PROTEIN_SECRETION	96	-0.216439	-0.863629	0.702595	0.756335	1	4750	tags=23%, list=24%, signal=30%
